# Supplementary material for: 2-(1H-Benzotriazol-1-yl)-1-(4-ethyl­benzo­yl)ethyl 2-chloro­benzoate
Source: Acta Crystallogr Sect E Struct Rep Online. 2009 Aug 15;65(Pt 9):o2165. doi: 10.1107/S1600536809031912 (PMC2969880; doi:10.1107/S1600536809031912)
Supplement: Supplementary file 2 [file e-65-o2165-Isup2.hkl]

# 
# h,k,l, Fc-squared, Fo-squared, sigma(Fo-squared) and status flag 
# 
data_I
_shelx_title ' B in P2(1)2(1)2(1)' 
_shelx_refln_list_code          4 
_shelx_F_calc_maximum      209.57 
_exptl_crystal_F_000       904.00 
_reflns_d_resolution_high  0.7485 
 
loop_ 
 _symmetry_equiv_pos_as_xyz 
 'x, y, z' 
 '-x+1/2, -y, z+1/2' 
 '-x, y+1/2, -z+1/2' 
 'x+1/2, -y+1/2, -z' 
 
_cell_length_a     9.4334 
_cell_length_b    14.8241 
_cell_length_c    15.2390 
_cell_angle_alpha  90.000 
_cell_angle_beta   90.000 
_cell_angle_gamma  90.000 
 
_shelx_F_squared_multiplier     1.000 
 
loop_ 
 _refln_index_h 
 _refln_index_k 
 _refln_index_l 
 _refln_F_squared_calc 
 _refln_F_squared_meas 
 _refln_F_squared_sigma 
 _refln_observed_status 
   2   0   0    10060.42    10037.13    242.87 o 
   4   0   0     2227.95     2093.93     63.22 o 
   6   0   0        0.65        4.78      5.56 o 
   8   0   0       27.34       53.87     16.36 o 
  10   0   0       23.72       23.55     21.05 o 
   1   1   0      892.34      830.68     23.68 o 
   2   1   0     1329.62     1141.72     34.18 o 
   3   1   0      452.01      435.20     15.45 o 
   4   1   0      780.27      737.56     18.12 o 
   5   1   0      714.97      713.85     19.20 o 
   6   1   0      499.75      490.23     17.45 o 
   7   1   0       24.31       32.73      8.72 o 
   8   1   0        2.41       -6.40     11.35 o 
   9   1   0      145.82      172.80     27.12 o 
  10   1   0       59.31       68.01     20.89 o 
  11   1   0       58.68       98.47     30.67 o 
   0   2   0     8757.25     8950.83    305.87 o 
   1   2   0     5763.59     6101.99    149.56 o 
   2   2   0       64.36       80.70      7.95 o 
   3   2   0     3965.18     3680.34     61.05 o 
   4   2   0      615.76      555.69     16.51 o 
   5   2   0      845.05      858.85     21.73 o 
   6   2   0        0.08       -4.15      4.15 o 
   7   2   0      121.20      129.70     13.18 o 
   8   2   0       74.74       64.65     13.28 o 
   9   2   0       58.79       49.57     13.94 o 
  10   2   0        0.34        1.26     16.56 o 
  11   2   0        0.55       32.22     20.53 o 
  12   2   0        0.72      -19.23     27.10 o 
   1   3   0     1983.37     2008.02     34.24 o 
   2   3   0      888.50      911.20     18.78 o 
   3   3   0      400.91      428.75     12.41 o 
   4   3   0       38.47       41.79      7.06 o 
   5   3   0       12.22       11.97      4.53 o 
   6   3   0      171.96      188.55     11.50 o 
   7   3   0       89.50       81.53     11.12 o 
   8   3   0       64.29       59.65     21.12 o 
   9   3   0       51.24       47.25     16.96 o 
  10   3   0        5.11      -12.12     15.40 o 
  11   3   0        0.15       -7.68     18.85 o 
  12   3   0        2.10      -15.04     22.53 o 
   0   4   0    11301.40    11630.99    282.34 o 
   1   4   0      474.32      432.59     11.22 o 
   2   4   0      620.22      606.07     14.62 o 
   3   4   0      245.73      282.93     14.42 o 
   4   4   0       50.51       57.54      7.36 o 
   5   4   0      675.62      708.53     19.28 o 
   6   4   0       61.99       50.56      7.22 o 
   7   4   0        9.78       14.07      9.40 o 
   8   4   0        0.09       -0.41     14.14 o 
   9   4   0        8.84       13.51     14.91 o 
  10   4   0        0.81       -6.46     16.69 o 
  11   4   0       12.65       31.97     21.53 o 
  12   4   0       39.58       70.97     41.46 o 
   1   5   0      518.39      462.72     12.46 o 
   2   5   0       11.26       10.39      3.23 o 
   3   5   0      107.25      115.91      8.59 o 
   4   5   0        5.91        4.09      3.73 o 
   5   5   0      385.14      370.85     13.77 o 
   6   5   0      143.49      155.43     21.86 o 
   7   5   0       26.44       12.86     13.60 o 
   8   5   0        7.33        4.64     11.31 o 
   9   5   0       81.23       80.31     20.75 o 
  10   5   0        4.90       26.68     25.04 o 
  11   5   0        3.39      -17.67     17.67 o 
  12   5   0        0.18      -16.01     28.44 o 
   0   6   0      740.74      844.99     21.20 o 
   1   6   0       89.88      100.77      6.78 o 
   2   6   0      133.46      135.47      7.69 o 
   3   6   0     4767.71     4814.61     81.79 o 
   4   6   0      241.75      236.33     11.61 o 
   5   6   0      365.95      398.06     19.25 o 
   6   6   0       31.44       23.48      8.66 o 
   7   6   0      310.69      344.01     35.26 o 
   8   6   0        3.45       -3.58     13.39 o 
   9   6   0        0.04       -9.70     13.62 o 
  10   6   0       12.95      -15.21     17.34 o 
  11   6   0       16.99       48.70     25.53 o 
  12   6   0        1.99       13.20     31.42 o 
   1   7   0        0.73       -1.41      3.09 o 
   2   7   0      411.72      463.97     15.01 o 
   3   7   0       10.98       14.55      4.88 o 
   4   7   0        0.06        4.06      5.14 o 
   5   7   0        2.42        4.80      6.17 o 
   6   7   0       43.33       45.32     11.16 o 
   7   7   0      131.95      222.28     44.36 o 
   8   7   0       18.77       29.61     18.03 o 
   9   7   0       47.64       48.44     20.75 o 
  10   7   0        3.83       21.01     19.86 o 
  11   7   0        0.78       15.76     22.00 o 
   0   8   0     4453.63     4698.84     89.67 o 
   1   8   0        2.50        1.04      4.33 o 
   2   8   0     1060.83     1069.47     25.54 o 
   3   8   0      310.83      311.09     15.61 o 
   4   8   0     1049.12     1014.45     31.59 o 
   5   8   0      105.87      123.80     14.78 o 
   6   8   0       65.99       52.99     14.56 o 
   7   8   0       15.50       18.14     15.16 o 
   8   8   0      125.58      159.98     27.73 o 
   9   8   0        7.63       18.55     16.75 o 
  10   8   0        0.75       -4.22     19.10 o 
  11   8   0        7.89        4.60     28.85 o 
   1   9   0       17.25       16.38      4.24 o 
   2   9   0      131.60      147.28     10.03 o 
   3   9   0       69.52      103.53     15.03 o 
   4   9   0        2.61        4.11      6.66 o 
   5   9   0      111.14      106.96     16.39 o 
   6   9   0        2.31        3.56      8.34 o 
   7   9   0       22.47       23.05     16.79 o 
   8   9   0       17.92       31.26     36.06 o 
   9   9   0       53.44       25.32     31.28 o 
  10   9   0       30.64       47.88     24.05 o 
  11   9   0        0.06       25.39     28.28 o 
   0  10   0        1.34       -0.63      5.26 o 
   1  10   0        2.02        5.88      4.38 o 
   2  10   0      149.03      194.60     39.23 o 
   3  10   0      208.50      217.27     16.46 o 
   4  10   0      160.89      156.62     20.86 o 
   5  10   0       82.36       85.37     15.85 o 
   6  10   0      247.53      246.91     20.22 o 
   7  10   0      194.32      106.34     24.05 o 
   8  10   0       94.76       51.55     21.47 o 
   9  10   0        2.11      -15.51     16.91 o 
  10  10   0        2.85      -17.54     20.91 o 
   1  11   0       12.72       10.05      6.05 o 
   2  11   0      565.06      667.69     27.36 o 
   3  11   0      467.05      451.98     32.32 o 
   4  11   0      729.43      828.71     61.40 o 
   5  11   0      229.85      244.59     20.28 o 
   6  11   0      279.22      304.55     34.49 o 
   7  11   0        7.49       17.31     17.18 o 
   8  11   0        0.05      -25.37     25.37 o 
   9  11   0        0.02      -16.45     19.62 o 
  10  11   0        0.22        5.26     35.82 o 
   0  12   0     1200.11     1298.13     53.04 o 
   1  12   0       83.12      115.35     13.11 o 
   2  12   0       11.99        9.27      7.68 o 
   3  12   0       19.04        6.48     10.58 o 
   4  12   0       15.09       25.40      9.97 o 
   5  12   0       22.00       18.53     10.42 o 
   6  12   0       13.31       13.57     13.08 o 
   7  12   0        0.35        8.39     14.29 o 
   8  12   0       11.83       21.10     21.32 o 
   9  12   0       23.12       17.19     23.68 o 
  10  12   0        0.07       17.48     34.60 o 
   1  13   0      155.48      154.12     15.40 o 
   2  13   0        0.72        5.79      8.89 o 
   3  13   0      100.96      111.53     21.20 o 
   4  13   0      182.03      218.22     20.38 o 
   5  13   0       25.39       13.99     11.68 o 
   6  13   0       15.40       31.22     18.72 o 
   7  13   0       30.17       12.63     15.55 o 
   8  13   0        7.18        1.08     19.69 o 
   9  13   0       12.37      -13.49     30.85 o 
   0  14   0      127.65      103.96     30.61 o 
   1  14   0      223.25      225.08     50.48 o 
   2  14   0        1.23        5.33     10.08 o 
   3  14   0      318.21      416.70     50.45 o 
   4  14   0        0.01       13.24     11.23 o 
   5  14   0        9.92        3.73     11.96 o 
   6  14   0        7.54       -5.23     14.35 o 
   7  14   0        2.25        4.94     17.28 o 
   8  14   0       19.47       36.77     25.85 o 
   1  15   0       17.21       27.25     17.31 o 
   2  15   0        3.04        9.36     15.55 o 
   3  15   0        8.65        8.36     12.10 o 
   4  15   0        4.29       20.88     13.36 o 
   5  15   0       40.40       53.39     15.89 o 
   6  15   0       23.67       18.39     20.24 o 
   7  15   0        1.60       20.50     19.10 o 
   8  15   0        4.03       -5.50     31.21 o 
   0  16   0      142.37      134.29     40.31 o 
   1  16   0       16.63       44.04     19.98 o 
   2  16   0        1.01       -1.77     16.43 o 
   3  16   0        0.04       -1.22     18.15 o 
   4  16   0        3.42       28.42     15.43 o 
   5  16   0       18.48       43.35     17.79 o 
   6  16   0        0.02       -8.68     14.54 o 
   7  16   0        0.00        9.66     20.26 o 
   1  17   0        5.65       16.94     32.78 o 
   2  17   0        4.10       19.31     19.30 o 
   3  17   0        5.21        8.35     19.84 o 
   4  17   0        7.75        5.14     21.98 o 
   5  17   0        1.39       18.61     19.56 o 
   6  17   0       15.29        2.40     23.70 o 
   0  18   0        5.54       24.16     33.54 o 
   1  18   0        2.98        2.21     19.99 o 
   2  18   0       19.79       18.47     22.44 o 
   3  18   0        5.89       34.08     24.47 o 
   4  18   0       11.53        1.22     23.82 o 
   5  18   0        4.78       29.99     37.65 o 
   1  19   0        0.50      -12.32     21.17 o 
   2  19   0        5.34       -3.64     22.85 o 
   3  19   0        2.86      -22.63     22.63 o 
   1   0   1     2453.73     1878.47     49.79 o 
   2   0   1     8798.12     8902.82    177.66 o 
   3   0   1     1504.47     1432.28     36.58 o 
   4   0   1      489.54      465.22     22.15 o 
   5   0   1       32.72       25.76      6.29 o 
   6   0   1      134.69      138.26      9.69 o 
   7   0   1        8.36       13.87      6.08 o 
   8   0   1        0.01       15.99      8.56 o 
   9   0   1       61.52       70.41     13.32 o 
  10   0   1       22.45       27.04     13.19 o 
 -11   1   1       21.93        7.08     26.43 o 
 -10   1   1        7.44        1.48     16.46 o 
  -9   1   1       83.37       79.10     19.39 o 
  -8   1   1        0.19        5.87     11.38 o 
  -7   1   1        5.45        6.11      7.06 o 
  -6   1   1       73.37       56.67      7.08 o 
  -5   1   1      470.16      468.93     16.07 o 
  -4   1   1      168.76      148.29      9.84 o 
  -3   1   1      318.39      296.37     13.56 o 
  -2   1   1     6656.60     5951.61    147.51 o 
  -1   1   1     2575.61     2674.26     68.52 o 
   0   1   1    11915.02    12681.11    304.03 o 
   1   1   1     2640.54     2755.62     69.70 o 
   2   1   1     6719.07     5973.84    121.41 o 
   3   1   1      311.13      321.28     16.18 o 
   4   1   1      161.07      147.67      9.84 o 
   5   1   1      469.50      445.25     31.52 o 
   6   1   1       76.80       64.42     10.69 o 
   7   1   1        5.39       10.14      6.24 o 
   8   1   1        0.38       -7.23      7.23 o 
   9   1   1       81.49       88.42     14.41 o 
  10   1   1        7.40       22.18     14.15 o 
  11   1   1       21.53       -6.68     24.33 o 
 -12   2   1       22.46       41.67     25.36 o 
 -11   2   1       16.57        7.96     19.91 o 
 -10   2   1      149.23      150.06     28.81 o 
  -9   2   1       90.56       75.67     20.26 o 
  -8   2   1       59.81       39.45     10.20 o 
  -7   2   1      165.56      170.85     16.60 o 
  -6   2   1      329.52      372.80     14.80 o 
  -5   2   1      195.93      208.76     13.79 o 
  -4   2   1      807.71      797.58     20.75 o 
  -3   2   1       38.89       36.75      5.78 o 
  -2   2   1      914.12      895.10     45.76 o 
  -1   2   1     1237.64     1346.07     54.92 o 
   0   2   1      388.23      312.12     11.48 o 
   1   2   1     1237.00     1319.44     30.83 o 
   2   2   1      903.36      907.26     23.97 o 
   3   2   1       39.43       42.28      6.63 o 
   4   2   1      825.84      811.73     19.68 o 
   5   2   1      195.68      205.71     11.06 o 
   6   2   1      320.80      364.13     15.93 o 
   7   2   1      164.97      176.34     12.65 o 
   8   2   1       58.52       63.53     11.36 o 
   9   2   1       90.31       78.34     13.55 o 
  10   2   1      146.76      183.45     73.13 o 
  11   2   1       16.53       37.24     21.91 o 
  12   2   1       22.32       80.97     34.39 o 
 -12   3   1       20.04        8.10     23.83 o 
 -11   3   1        5.64        6.00     21.26 o 
 -10   3   1       10.74       29.38     18.47 o 
  -9   3   1       20.44       20.66     17.44 o 
  -8   3   1      162.77      204.95     26.33 o 
  -7   3   1       30.71       51.31     10.15 o 
  -6   3   1      519.74      485.08     17.21 o 
  -5   3   1      335.76      354.49     13.15 o 
  -4   3   1     1310.46     1286.52     24.14 o 
  -3   3   1      379.07      383.63     12.87 o 
  -2   3   1     1009.83      887.81     18.13 o 
  -1   3   1     1844.52     1620.12     32.82 o 
   0   3   1      144.50      128.18      6.10 o 
   1   3   1     1844.57     1638.65     32.91 o 
   2   3   1     1036.96      918.61     26.74 o 
   3   3   1      379.69      356.89     19.49 o 
   4   3   1     1322.39     1267.84     27.22 o 
   5   3   1      335.61      346.46     13.87 o 
   6   3   1      515.31      531.98     18.31 o 
   7   3   1       30.71       29.00      7.06 o 
   8   3   1      160.92      151.98     18.57 o 
   9   3   1       20.23       38.93     18.83 o 
  10   3   1       10.66       17.06     17.10 o 
  11   3   1        5.83        3.27     19.23 o 
  12   3   1       19.77       -8.37     22.24 o 
 -12   4   1        0.60       20.50     25.14 o 
 -11   4   1        1.70        9.30     21.21 o 
 -10   4   1        5.98       18.65     17.80 o 
  -9   4   1        3.04       -7.25     13.30 o 
  -8   4   1        1.53        1.99     11.42 o 
  -7   4   1      235.94      232.06     30.43 o 
  -6   4   1        5.07       -2.61      5.44 o 
  -5   4   1       45.40       64.40      6.97 o 
  -4   4   1      631.74      660.54     15.44 o 
  -3   4   1     2073.94     2065.30     38.14 o 
  -2   4   1     2610.30     2779.68     54.69 o 
  -1   4   1     2767.09     2952.53     54.92 o 
   0   4   1      191.72      187.89      7.38 o 
   1   4   1     2710.11     2966.75     56.42 o 
   2   4   1     2617.31     2804.38     54.66 o 
   3   4   1     2118.04     2078.65     45.21 o 
   4   4   1      630.13      684.64     17.63 o 
   5   4   1       45.42       68.78      7.36 o 
   6   4   1        5.37       -0.53      4.99 o 
   7   4   1      232.10      269.41     17.58 o 
   8   4   1        1.54        0.71     10.98 o 
   9   4   1        3.04       -9.25     13.78 o 
  10   4   1        5.95       10.28     17.33 o 
  11   4   1        1.81       -3.51     19.38 o 
  12   4   1        0.62        7.00     24.33 o 
 -12   5   1        6.98      -27.83     27.83 o 
 -11   5   1        1.51       -4.96     18.91 o 
 -10   5   1        8.51       21.71     19.45 o 
  -9   5   1        4.92        3.30     15.01 o 
  -8   5   1       40.20       42.41     16.47 o 
  -7   5   1       43.94       33.31     13.37 o 
  -6   5   1      119.44      112.17     25.19 o 
  -5   5   1      389.72      396.25     12.83 o 
  -4   5   1       38.10       43.65      5.46 o 
  -3   5   1      606.98      574.16     17.17 o 
  -2   5   1     1261.99     1211.54     24.48 o 
  -1   5   1     1013.67      886.53     19.25 o 
   0   5   1        5.29        2.15      2.30 o 
   1   5   1     1025.51      918.00     22.72 o 
   2   5   1     1289.68     1230.96     28.97 o 
   3   5   1      603.73      611.78     16.91 o 
   4   5   1       42.33       40.59      5.76 o 
   5   5   1      399.09      377.99     14.48 o 
   6   5   1      117.86      102.47     21.86 o 
   7   5   1       44.15       23.65     36.78 o 
   8   5   1       40.04       33.22     13.95 o 
   9   5   1        4.87      -12.38     12.38 o 
  10   5   1        8.58       10.74     15.74 o 
  11   5   1        1.44        6.85     20.27 o 
  12   5   1        7.10        1.06     24.81 o 
 -11   6   1        6.23       24.00     22.94 o 
 -10   6   1        8.17       16.34     29.24 o 
  -9   6   1       18.40       22.64     18.06 o 
  -8   6   1       11.92        7.23     12.62 o 
  -7   6   1       18.08       14.06     16.18 o 
  -6   6   1       43.44       28.02     11.84 o 
  -5   6   1      360.51      390.83     26.28 o 
  -4   6   1      827.48      845.35     21.12 o 
  -3   6   1      401.85      393.38     17.02 o 
  -2   6   1     2218.53     2208.80     40.80 o 
  -1   6   1      343.51      377.00     11.93 o 
   0   6   1       32.76       21.50      5.52 o 
   1   6   1      344.47      396.00     17.30 o 
   2   6   1     2232.57     2195.24     47.03 o 
   3   6   1      401.97      411.68     14.54 o 
   4   6   1      832.65      830.23     32.43 o 
   5   6   1      362.92      365.53     21.90 o 
   6   6   1       45.11       28.96     14.94 o 
   7   6   1       17.95       -8.06      9.92 o 
   8   6   1       11.96       11.71     13.67 o 
   9   6   1       18.08       12.16     19.60 o 
  10   6   1        8.74        7.84     18.40 o 
  11   6   1        6.23        2.01     21.16 o 
 -11   7   1        3.60       10.57     31.07 o 
 -10   7   1       18.30       37.10     21.86 o 
  -9   7   1        0.06      -12.77     12.77 o 
  -8   7   1       24.26       23.20     15.07 o 
  -7   7   1       58.37       66.83     17.88 o 
  -6   7   1       61.47       41.64     10.80 o 
  -5   7   1       99.03      105.97     11.25 o 
  -4   7   1      483.38      508.34     21.43 o 
  -3   7   1        9.68       14.00      5.49 o 
  -2   7   1     1689.97     1797.30     35.69 o 
  -1   7   1      148.32      148.32     11.33 o 
   0   7   1     4407.74     4906.34     75.46 o 
   1   7   1      148.71      145.82      9.85 o 
   2   7   1     1659.49     1803.18     36.79 o 
   3   7   1       10.01       10.00      4.31 o 
   4   7   1      487.78      511.29     17.95 o 
   5   7   1       92.44       93.44     14.29 o 
   6   7   1       60.19       82.69     12.75 o 
   7   7   1       58.25       55.30     26.65 o 
   8   7   1       24.96       25.84     15.11 o 
   9   7   1        0.03      -12.57     14.56 o 
  10   7   1       18.27       26.56     19.77 o 
  11   7   1        3.74       28.54     24.01 o 
 -11   8   1        5.13        7.38     31.58 o 
 -10   8   1       26.96       49.23     22.31 o 
  -9   8   1       33.31      111.73     35.70 o 
  -8   8   1       33.59        5.88     14.38 o 
  -7   8   1       59.86       45.58     33.60 o 
  -6   8   1       52.39       11.82     16.16 o 
  -5   8   1       32.56       24.27     10.23 o 
  -4   8   1      230.93      199.74     14.96 o 
  -3   8   1      157.99      144.01     14.44 o 
  -2   8   1       99.21      123.31      8.16 o 
  -1   8   1       15.06        6.60      2.92 o 
   0   8   1       18.19       19.39      4.42 o 
   1   8   1       12.65       14.82      4.14 o 
   2   8   1      100.66      133.17     13.31 o 
   3   8   1      144.55      182.74     10.99 o 
   4   8   1      230.33      234.11     20.22 o 
   5   8   1       32.65       18.78      7.56 o 
   6   8   1       53.64       59.31     17.01 o 
   7   8   1       58.91       45.45     18.37 o 
   8   8   1       33.46       44.67     28.79 o 
   9   8   1       33.12       28.20     19.22 o 
  10   8   1       26.80        9.64     17.75 o 
  11   8   1        5.14        7.42     30.48 o 
 -11   9   1        1.98      -19.72     26.45 o 
 -10   9   1       27.85       36.51     25.57 o 
  -9   9   1        8.57      -11.54     16.02 o 
  -8   9   1       20.92       19.25     17.96 o 
  -7   9   1      283.45      309.30     35.33 o 
  -6   9   1      140.10      134.24     17.83 o 
  -5   9   1      413.15      391.07     34.05 o 
  -4   9   1      305.55      302.90     19.95 o 
  -3   9   1      460.31      448.85     21.42 o 
  -2   9   1      301.91      298.43     21.69 o 
  -1   9   1      151.00      173.14      7.84 o 
   0   9   1       87.69       86.75      6.38 o 
   1   9   1      155.41      185.39     17.25 o 
   2   9   1      292.62      305.18     21.59 o 
   3   9   1      458.23      472.35     22.22 o 
   4   9   1      303.89      322.53     21.67 o 
   5   9   1      406.31      397.03     22.94 o 
   6   9   1      137.47      153.76     18.58 o 
   7   9   1      283.56      293.02     52.83 o 
   8   9   1       19.75       -2.84     14.64 o 
   9   9   1        8.96       18.23     26.53 o 
  10   9   1       27.78       38.39     22.98 o 
  11   9   1        1.95      -17.20     28.40 o 
 -10  10   1       40.38       11.46     33.13 o 
  -9  10   1       21.87       21.44     42.32 o 
  -8  10   1        1.71       13.02     17.83 o 
  -7  10   1      143.54      122.93     19.86 o 
  -6  10   1       17.21       15.92     10.58 o 
  -5  10   1      249.30      222.74     18.47 o 
  -4  10   1      162.94      176.96     16.91 o 
  -3  10   1      111.87      120.84     23.01 o 
  -2  10   1      442.30      437.89     17.25 o 
  -1  10   1       57.29       58.81      9.11 o 
   0  10   1      526.59      509.94     14.13 o 
   1  10   1       56.82       61.61     14.40 o 
   2  10   1      436.40      394.51     18.68 o 
   3  10   1      114.22      115.31     12.64 o 
   4  10   1      167.96      170.17     19.07 o 
   5  10   1      251.15      283.12     20.91 o 
   6  10   1       18.54       33.76     10.59 o 
   7  10   1      142.87      100.13     22.14 o 
   8  10   1        1.81        6.62     15.46 o 
   9  10   1       21.52       13.34     20.14 o 
  10  10   1       40.29       66.68     26.80 o 
 -10  11   1        0.82       -9.37     30.60 o 
  -9  11   1        2.35       17.84     20.36 o 
  -8  11   1       85.58       76.13     35.33 o 
  -7  11   1       11.94        7.96     15.23 o 
  -6  11   1       68.45       79.96     17.19 o 
  -5  11   1      301.93      279.51     25.75 o 
  -4  11   1       21.17       22.35      9.23 o 
  -3  11   1       93.25       79.02     11.60 o 
  -2  11   1       16.88        1.46      5.47 o 
  -1  11   1      584.70      550.87     19.05 o 
   0  11   1      417.66      417.82     17.62 o 
   1  11   1      578.74      564.10     22.51 o 
   2  11   1       15.38       13.99      8.51 o 
   3  11   1       92.10      102.68     22.99 o 
   4  11   1       20.89       10.44      8.60 o 
   5  11   1      296.33      302.52     26.48 o 
   6  11   1       67.67       85.10     14.72 o 
   7  11   1       12.04       11.99     17.43 o 
   8  11   1       85.14       65.57     27.55 o 
   9  11   1        2.33        0.34     20.36 o 
  10  11   1        0.86       -6.97     32.40 o 
  -9  12   1       12.26        3.11     21.14 o 
  -8  12   1        0.46       20.39     19.58 o 
  -7  12   1       33.78       28.92     16.02 o 
  -6  12   1       20.56       17.93     13.54 o 
  -5  12   1      116.58      121.39     16.17 o 
  -4  12   1       22.05       22.00     10.47 o 
  -3  12   1      184.86      162.66     13.39 o 
  -2  12   1      642.47      695.45     23.62 o 
  -1  12   1     1583.79     1498.99     53.31 o 
   0  12   1       46.32       15.12     10.69 o 
   1  12   1     1589.94     1650.52     44.53 o 
   2  12   1      645.27      668.80     33.46 o 
   3  12   1      191.25      189.50     24.16 o 
   4  12   1       21.86       19.10      9.70 o 
   5  12   1      116.45       89.61     14.84 o 
   6  12   1       19.96       28.62     12.73 o 
   7  12   1       35.23       56.57     22.39 o 
   8  12   1        0.43       24.07     20.37 o 
   9  12   1       12.45       50.28     26.61 o 
  -9  13   1        6.27      -17.20     28.77 o 
  -8  13   1        7.82       41.50     23.07 o 
  -7  13   1        7.72        7.45     15.32 o 
  -6  13   1        7.46        6.63     14.09 o 
  -5  13   1       68.36       74.63     14.81 o 
  -4  13   1      141.32      140.37     14.13 o 
  -3  13   1       94.38      102.91     14.20 o 
  -2  13   1      165.83      155.79     18.60 o 
  -1  13   1      239.90      202.07     21.30 o 
   0  13   1       98.33      130.21     23.09 o 
   1  13   1      243.32      222.98     28.00 o 
   2  13   1      161.40      164.78     42.10 o 
   3  13   1       94.07      156.27     19.84 o 
   4  13   1      141.12      130.41     16.82 o 
   5  13   1       68.49       76.03     19.98 o 
   6  13   1        7.32        0.23     12.33 o 
   7  13   1        7.78       23.17     20.41 o 
   8  13   1        8.14       14.74     22.46 o 
   9  13   1        6.15       21.80     34.80 o 
  -8  14   1       13.08       15.98     25.15 o 
  -7  14   1       11.31       13.64     22.29 o 
  -6  14   1        0.14        4.69     14.51 o 
  -5  14   1       20.85       22.15     10.84 o 
  -4  14   1       19.86       17.47      9.75 o 
  -3  14   1       33.96       24.95     10.61 o 
  -2  14   1      105.42      112.62     16.45 o 
  -1  14   1      155.07      153.47     25.62 o 
   0  14   1       13.42       12.11     14.67 o 
   1  14   1      154.85      129.35     22.64 o 
   2  14   1      104.54       78.92     20.56 o 
   3  14   1       34.62       54.06     18.75 o 
   4  14   1       20.68       29.99     14.51 o 
   5  14   1       20.67        8.39     12.11 o 
   6  14   1        0.21       12.98     14.85 o 
   7  14   1       11.20       -0.50     20.29 o 
   8  14   1       13.25       21.82     24.73 o 
  -8  15   1       12.36       -7.82     35.21 o 
  -7  15   1        3.04        6.38     15.59 o 
  -6  15   1       37.17       53.67     16.47 o 
  -5  15   1       27.92        6.03     11.77 o 
  -4  15   1        0.46        8.80     11.41 o 
  -3  15   1       10.74        5.43     12.46 o 
  -2  15   1        8.26       15.11     15.09 o 
  -1  15   1       33.39       11.60     16.47 o 
   0  15   1        6.62        9.17     15.55 o 
   1  15   1       31.97       20.07     16.73 o 
   2  15   1        7.84       -2.77     14.08 o 
   3  15   1       10.89       -9.04     16.91 o 
   4  15   1        0.47      -14.40     19.80 o 
   5  15   1       28.13       20.61     19.82 o 
   6  15   1       36.68        0.28     20.89 o 
   7  15   1        2.94       -9.65     22.02 o 
   8  15   1       12.26       19.72     36.39 o 
  -7  16   1        7.02      -18.33     19.07 o 
  -6  16   1       13.52        1.10     15.16 o 
  -5  16   1        0.54      -14.73     14.73 o 
  -4  16   1        3.92       -4.87     13.69 o 
  -3  16   1       11.52        7.41     17.78 o 
  -2  16   1       10.60        2.91     17.50 o 
  -1  16   1       32.74       16.27     34.72 o 
   0  16   1        0.02        6.54     16.80 o 
   1  16   1       33.25       22.51     19.51 o 
   2  16   1       10.83        4.81     25.59 o 
   3  16   1       11.97       18.21     19.26 o 
   4  16   1        4.00        6.32     20.70 o 
   5  16   1        0.55        5.53     21.96 o 
   6  16   1       13.35       -0.17     39.45 o 
   7  16   1        6.76       12.02     33.58 o 
  -6  17   1        5.36       -6.18     19.83 o 
  -5  17   1        1.12      -12.40     20.54 o 
  -4  17   1        6.17       15.00     21.67 o 
  -3  17   1        2.60       -1.82     18.28 o 
  -2  17   1       18.90        6.10     19.94 o 
  -1  17   1        5.12        3.50     19.07 o 
   0  17   1       27.20       18.35     19.86 o 
   1  17   1        5.00        3.94     23.17 o 
   2  17   1       19.77        5.89     20.60 o 
   3  17   1        2.55       15.48     20.83 o 
   4  17   1        6.41       14.08     27.73 o 
   5  17   1        1.13       -1.42     23.84 o 
   6  17   1        5.26       20.50     24.16 o 
  -5  18   1       15.59       78.44     43.07 o 
  -4  18   1       30.05       36.97     37.18 o 
  -3  18   1       23.51       -2.80     23.78 o 
  -2  18   1        8.90       23.58     22.77 o 
  -1  18   1        1.78        8.74     21.27 o 
   0  18   1        6.47        4.83     20.66 o 
   1  18   1        1.78        4.02     21.26 o 
   2  18   1        8.85        5.75     25.84 o 
   3  18   1       23.80       29.93     24.71 o 
   4  18   1       30.29       60.88     27.91 o 
   5  18   1       15.72       30.10     27.27 o 
  -3  19   1        6.71        0.62     26.59 o 
  -2  19   1       19.04       14.64     28.24 o 
  -1  19   1       23.18        1.50     30.93 o 
   0  19   1        8.03       13.88     25.48 o 
   1  19   1       22.95       30.79     27.02 o 
   2  19   1       18.79       14.23     23.99 o 
   3  19   1        6.76       24.46     26.00 o 
   0   0   2       12.56        0.57      4.61 o 
   1   0   2     2025.83     1600.93     43.91 o 
   2   0   2    17734.31    19556.20    382.73 o 
   3   0   2    10524.96    10057.36    203.55 o 
   4   0   2     1363.54     1177.07     34.27 o 
   5   0   2       47.64       48.55      8.52 o 
   6   0   2       32.90       41.34     12.10 o 
   7   0   2        2.70        8.93      6.33 o 
   8   0   2        0.02        3.63      8.27 o 
   9   0   2       50.69       29.98     11.05 o 
  10   0   2        2.85       -0.60     13.27 o 
  11   0   2       31.05       30.16     34.35 o 
 -11   1   2        2.70       -6.06     19.84 o 
 -10   1   2       87.47      125.65     25.19 o 
  -9   1   2       41.92       58.28     15.08 o 
  -8   1   2      173.34      207.74     22.69 o 
  -7   1   2      227.88      242.79     30.99 o 
  -6   1   2      202.16      196.37     14.28 o 
  -5   1   2      306.99      283.54     17.66 o 
  -4   1   2     1366.02     1266.95     39.43 o 
  -3   1   2     2046.92     1965.09     58.79 o 
  -2   1   2    11906.46    11135.25    221.55 o 
  -1   1   2     6912.85     6945.06    139.39 o 
   0   1   2       25.25       30.62      4.15 o 
   1   1   2     6914.85     6950.91    138.31 o 
   2   1   2    12057.88    11153.00    191.49 o 
   3   1   2     2029.30     1978.07     41.07 o 
   4   1   2     1383.25     1275.63     30.90 o 
   5   1   2      310.72      271.75     18.45 o 
   6   1   2      205.58      182.82     20.93 o 
   7   1   2      229.24      210.81     13.91 o 
   8   1   2      173.76      173.51     19.18 o 
   9   1   2       43.40       39.08     11.41 o 
  10   1   2       87.43      127.25     18.04 o 
  11   1   2        2.78       15.53     26.24 o 
 -12   2   2       11.31       -5.58     23.99 o 
 -11   2   2       22.60       18.86     20.78 o 
 -10   2   2       10.63       15.77     17.16 o 
  -9   2   2       10.32       15.19     13.99 o 
  -8   2   2       81.57       61.02     11.53 o 
  -7   2   2      163.58      178.24     15.18 o 
  -6   2   2      414.01      460.43     20.36 o 
  -5   2   2      352.72      342.10     25.70 o 
  -4   2   2      486.39      499.45     20.05 o 
  -3   2   2      403.65      367.53     13.04 o 
  -2   2   2      894.22      820.20     29.71 o 
  -1   2   2      756.29      715.19     17.56 o 
   0   2   2     7326.70     8067.93    160.29 o 
   1   2   2      727.98      718.76     24.74 o 
   2   2   2      894.81      838.45     16.92 o 
   3   2   2      396.96      353.91     12.74 o 
   4   2   2      488.74      439.47     15.83 o 
   5   2   2      353.03      361.31     24.92 o 
   6   2   2      415.94      426.53     29.46 o 
   7   2   2      164.58      188.46     13.14 o 
   8   2   2       81.78       98.03     13.12 o 
   9   2   2       10.93       16.92     10.39 o 
  10   2   2       10.69       11.29     17.93 o 
  11   2   2       22.82       12.69     20.98 o 
  12   2   2       11.34       26.28     31.83 o 
 -12   3   2        9.85       14.34     25.66 o 
 -11   3   2        1.81       -6.63     25.84 o 
 -10   3   2        2.97       -9.32     15.23 o 
  -9   3   2       12.67        0.15     14.14 o 
  -8   3   2       90.94       71.59     17.61 o 
  -7   3   2      161.83      124.34     12.80 o 
  -6   3   2      417.97      455.74     19.89 o 
  -5   3   2     1363.33     1306.68     32.30 o 
  -4   3   2      332.45      305.43     12.28 o 
  -3   3   2      107.08      118.44      7.39 o 
  -2   3   2     3210.78     3091.34     67.73 o 
  -1   3   2      561.80      506.76     11.50 o 
   0   3   2        5.74        4.35      2.53 o 
   1   3   2      545.15      485.08     12.53 o 
   2   3   2     3166.97     2986.04     67.51 o 
   3   3   2      111.42      117.93      7.75 o 
   4   3   2      329.03      323.68     13.57 o 
   5   3   2     1377.22     1371.41     34.00 o 
   6   3   2      419.52      415.29     17.23 o 
   7   3   2      162.11      150.66     12.41 o 
   8   3   2       92.62       95.22     13.18 o 
   9   3   2       11.89       16.96     14.05 o 
  10   3   2        3.02       -8.40     16.71 o 
  11   3   2        1.83       10.87     19.34 o 
  12   3   2        9.94       45.11     34.11 o 
 -12   4   2        4.46      -17.34     23.80 o 
 -11   4   2        4.04       -6.62     19.16 o 
 -10   4   2       20.41       17.61     17.04 o 
  -9   4   2       42.86      107.23     31.11 o 
  -8   4   2       94.09       66.22     33.74 o 
  -7   4   2       36.19       31.67     14.04 o 
  -6   4   2      385.08      423.28     18.84 o 
  -5   4   2      322.29      342.08     11.62 o 
  -4   4   2      642.20      629.46     16.59 o 
  -3   4   2      388.72      410.64     12.75 o 
  -2   4   2      183.44      179.43      9.53 o 
  -1   4   2     1755.67     1734.57     30.12 o 
   0   4   2     5113.61     5306.89     84.77 o 
   1   4   2     1755.30     1770.89     35.26 o 
   2   4   2      190.94      171.82      9.67 o 
   3   4   2      391.84      413.24     13.92 o 
   4   4   2      634.81      597.23     18.90 o 
   5   4   2      322.22      326.76     17.51 o 
   6   4   2      373.88      397.42     24.33 o 
   7   4   2       36.81       51.93      9.89 o 
   8   4   2       95.53      107.92     35.70 o 
   9   4   2       42.43       49.37     39.73 o 
  10   4   2       21.40       52.27     29.20 o 
  11   4   2        4.07       -0.65     23.72 o 
  12   4   2        4.45       12.65     36.14 o 
 -12   5   2       12.08       21.15     33.01 o 
 -11   5   2        3.37        4.97     20.50 o 
 -10   5   2       20.77       31.37     20.46 o 
  -9   5   2       32.41       20.25     15.72 o 
  -8   5   2       18.40       41.30     23.02 o 
  -7   5   2       16.91       24.38     13.45 o 
  -6   5   2        9.42        4.78      9.42 o 
  -5   5   2      560.06      585.13     17.55 o 
  -4   5   2      299.16      283.78     15.23 o 
  -3   5   2     1731.36     1816.64     40.42 o 
  -2   5   2     2203.20     2226.30     53.67 o 
  -1   5   2      628.20      658.28     15.55 o 
   0   5   2       35.20       23.19      5.30 o 
   1   5   2      617.61      691.97     17.57 o 
   2   5   2     2182.08     2230.58     47.24 o 
   3   5   2     1744.23     1778.44     40.77 o 
   4   5   2      301.00      278.76     12.98 o 
   5   5   2      563.03      554.34     18.07 o 
   6   5   2        9.91        1.10      9.19 o 
   7   5   2       16.44       33.56     10.32 o 
   8   5   2       17.83       12.94     13.27 o 
   9   5   2       31.41       49.17     22.37 o 
  10   5   2       20.91       15.69     20.38 o 
  11   5   2        3.25       -6.48     17.91 o 
  12   5   2       12.03      -11.74     24.27 o 
 -11   6   2        2.35       13.25     20.37 o 
 -10   6   2        5.06       21.53     20.99 o 
  -9   6   2       21.32       14.26     15.51 o 
  -8   6   2       68.11       30.21     23.15 o 
  -7   6   2       24.34       21.59     13.83 o 
  -6   6   2      208.54      256.33     30.28 o 
  -5   6   2       51.55       49.96      8.42 o 
  -4   6   2      477.99      492.16     19.55 o 
  -3   6   2     1055.20     1028.22     50.43 o 
  -2   6   2      409.91      463.36     17.04 o 
  -1   6   2     1852.73     1900.09     34.10 o 
   0   6   2       51.08       63.53      5.78 o 
   1   6   2     1895.69     1851.08     39.70 o 
   2   6   2      411.90      439.35     16.88 o 
   3   6   2     1054.96      942.04     33.04 o 
   4   6   2      478.61      513.06     32.79 o 
   5   6   2       51.63       54.25     12.13 o 
   6   6   2      211.15      243.61     28.77 o 
   7   6   2       21.68       25.55      9.24 o 
   8   6   2       68.13       23.02     15.44 o 
   9   6   2       20.89        9.55     13.60 o 
  10   6   2        5.03       -0.98     28.99 o 
  11   6   2        2.33       24.47     21.68 o 
 -11   7   2       26.22       29.67     22.21 o 
 -10   7   2        8.76       24.60     22.13 o 
  -9   7   2        3.27       14.54     17.35 o 
  -8   7   2       16.19       26.40     35.04 o 
  -7   7   2       58.46      102.62     21.68 o 
  -6   7   2       75.70      106.49     14.88 o 
  -5   7   2       31.30       35.44      8.01 o 
  -4   7   2       49.14       45.06      7.98 o 
  -3   7   2      137.23      154.69     19.76 o 
  -2   7   2     1072.40     1079.64     24.24 o 
  -1   7   2     1289.34     1304.28     26.74 o 
   0   7   2      263.81      207.38     11.07 o 
   1   7   2     1267.49     1295.59     36.99 o 
   2   7   2     1065.51     1056.63     29.01 o 
   3   7   2      135.18      149.65     13.86 o 
   4   7   2       45.54       40.81      6.57 o 
   5   7   2       34.18       38.40      7.78 o 
   6   7   2       76.03       84.57     13.27 o 
   7   7   2       58.71       68.07     13.40 o 
   8   7   2       17.20       15.82     13.84 o 
   9   7   2        3.48       15.62     16.67 o 
  10   7   2        8.82       -0.21     18.19 o 
  11   7   2       26.08       39.56     23.66 o 
 -11   8   2        3.40       21.88     29.71 o 
 -10   8   2       16.85       14.67     22.19 o 
  -9   8   2       11.90        7.15     16.40 o 
  -8   8   2        2.91       16.75     14.57 o 
  -7   8   2       58.22       73.33     22.52 o 
  -6   8   2       47.45       53.23     12.42 o 
  -5   8   2       24.10       14.84      7.14 o 
  -4   8   2       31.83       34.73      8.36 o 
  -3   8   2        7.95        2.18      4.91 o 
  -2   8   2      129.46      138.87      8.49 o 
  -1   8   2      107.05      105.77      6.17 o 
   0   8   2      352.36      361.81     13.63 o 
   1   8   2      106.85      105.11      8.54 o 
   2   8   2      125.33      132.00     23.35 o 
   3   8   2        8.50        5.43      5.33 o 
   4   8   2       34.06       35.44      6.74 o 
   5   8   2       24.44       32.82     10.15 o 
   6   8   2       48.91       72.27     13.57 o 
   7   8   2       58.23       69.94     14.47 o 
   8   8   2        2.91      -10.18     13.68 o 
   9   8   2       11.68       13.15     17.33 o 
  10   8   2       16.93       10.70     19.05 o 
  11   8   2        3.41      -14.06     27.18 o 
 -11   9   2       12.30       56.40     37.00 o 
 -10   9   2       16.47       -5.03     45.03 o 
  -9   9   2       52.67       16.67     26.51 o 
  -8   9   2      102.29       98.04     60.27 o 
  -7   9   2       82.18       50.67     15.66 o 
  -6   9   2       34.98       27.77     12.47 o 
  -5   9   2       78.99       32.06     15.87 o 
  -4   9   2      189.20      174.61     14.90 o 
  -3   9   2       10.61        3.04      6.33 o 
  -2   9   2       76.22       57.86      7.07 o 
  -1   9   2      305.35      311.45     10.27 o 
   0   9   2      252.55      212.18     13.93 o 
   1   9   2      315.13      273.02     18.35 o 
   2   9   2       77.20       61.90     10.03 o 
   3   9   2       10.15        4.05      5.09 o 
   4   9   2      191.37      217.01     17.17 o 
   5   9   2       78.35       73.02     12.76 o 
   6   9   2       34.87       44.67     12.88 o 
   7   9   2       82.20       82.96     16.62 o 
   8   9   2      102.74      144.70     42.20 o 
   9   9   2       53.50       21.33     19.91 o 
  10   9   2       16.39       25.92     21.08 o 
  11   9   2       12.50       -9.94     26.41 o 
 -10  10   2        6.88        0.00     20.97 o 
  -9  10   2       20.03       19.72     26.87 o 
  -8  10   2       33.85       50.37     20.43 o 
  -7  10   2       30.66       65.09     16.11 o 
  -6  10   2      145.79      171.19     21.22 o 
  -5  10   2       49.25       57.71     11.11 o 
  -4  10   2      414.24      444.13     50.35 o 
  -3  10   2      380.26      435.75     19.23 o 
  -2  10   2      359.68      306.32     15.18 o 
  -1  10   2      207.35      239.11     12.63 o 
   0  10   2       21.69       33.59      5.76 o 
   1  10   2      206.47      240.96     15.52 o 
   2  10   2      357.95      348.84     18.17 o 
   3  10   2      382.63      423.02     29.72 o 
   4  10   2      415.83      389.94     23.24 o 
   5  10   2       49.08       36.03     11.03 o 
   6  10   2      146.67      144.94     33.44 o 
   7  10   2       31.73       46.43     18.42 o 
   8  10   2       33.84       35.69     19.74 o 
   9  10   2       20.14       17.26     21.35 o 
  10  10   2        6.82      -21.45     21.45 o 
 -10  11   2        2.09      -17.20     29.83 o 
  -9  11   2       33.35       29.73     22.63 o 
  -8  11   2       24.10       35.27     22.28 o 
  -7  11   2       19.43       19.61     13.36 o 
  -6  11   2        0.06       10.95     11.69 o 
  -5  11   2      209.28      191.96     17.98 o 
  -4  11   2      301.38      319.75     21.33 o 
  -3  11   2     1075.72     1097.80     29.19 o 
  -2  11   2     1335.54     1444.17     37.31 o 
  -1  11   2       77.28       73.86      9.08 o 
   0  11   2      162.35      146.20     11.06 o 
   1  11   2       80.34       67.29     11.61 o 
   2  11   2     1330.53     1528.90     49.01 o 
   3  11   2     1078.85     1068.40     40.61 o 
   4  11   2      297.76      289.57     21.29 o 
   5  11   2      211.39      215.69     23.39 o 
   6  11   2        0.10       -7.16     11.27 o 
   7  11   2       19.34       28.04     18.37 o 
   8  11   2       24.51       16.67     19.16 o 
   9  11   2       32.75       37.46     24.84 o 
  10  11   2        2.11       26.94     31.78 o 
  -9  12   2        0.65      -18.40     22.31 o 
  -8  12   2       17.09        9.18     19.60 o 
  -7  12   2        8.71       -0.14     14.66 o 
  -6  12   2       53.02       74.93     19.38 o 
  -5  12   2      143.44      179.57     18.27 o 
  -4  12   2       56.53       52.91      9.80 o 
  -3  12   2      314.04      337.56     34.18 o 
  -2  12   2       38.47       52.43      9.30 o 
  -1  12   2       12.47        8.99      7.51 o 
   0  12   2       51.14       55.14     11.95 o 
   1  12   2       12.27        6.41     19.03 o 
   2  12   2       38.17       46.36     19.51 o 
   3  12   2      315.97      378.53     27.36 o 
   4  12   2       54.38       22.39     12.70 o 
   5  12   2      142.94      143.76     22.82 o 
   6  12   2       51.92       78.00     16.88 o 
   7  12   2        8.79       17.53     19.58 o 
   8  12   2       17.36       20.37     22.07 o 
   9  12   2        0.63      -19.29     19.49 o 
  -9  13   2        0.26        4.77     30.40 o 
  -8  13   2        5.25        4.79     21.51 o 
  -7  13   2       23.68        4.38     15.75 o 
  -6  13   2        1.82        9.92     11.65 o 
  -5  13   2       50.51       37.07     12.27 o 
  -4  13   2       11.61        7.04      8.78 o 
  -3  13   2       11.67       22.33      8.61 o 
  -2  13   2      144.68      136.64     14.20 o 
  -1  13   2      606.86      590.85     33.42 o 
   0  13   2      375.80      346.50     25.97 o 
   1  13   2      605.60      663.28     45.94 o 
   2  13   2      147.67      115.48     22.64 o 
   3  13   2       11.91        3.80     20.21 o 
   4  13   2       11.81       -0.42     11.53 o 
   5  13   2       49.64       66.90     16.16 o 
   6  13   2        2.02       13.80     12.70 o 
   7  13   2       23.58        3.47     18.23 o 
   8  13   2        5.10       17.69     31.40 o 
   9  13   2        0.29        7.05     30.64 o 
  -8  14   2        8.97       30.83     23.52 o 
  -7  14   2        9.64       13.43     14.07 o 
  -6  14   2        1.10       16.44     12.31 o 
  -5  14   2       11.00        2.88     10.79 o 
  -4  14   2       63.12       51.41     11.48 o 
  -3  14   2       61.50       67.96     12.53 o 
  -2  14   2       14.04       -6.74     10.82 o 
  -1  14   2       80.85       50.75     14.42 o 
   0  14   2       15.38       11.09     15.06 o 
   1  14   2       80.32       73.38     20.34 o 
   2  14   2       14.02       -2.13     20.62 o 
   3  14   2       58.87       24.98     20.94 o 
   4  14   2       63.42       61.00     17.25 o 
   5  14   2       11.03        5.94     13.42 o 
   6  14   2        1.04       23.05     16.70 o 
   7  14   2        9.30       15.57     29.79 o 
   8  14   2        9.06       23.89     23.64 o 
  -8  15   2        6.13       -9.09     32.31 o 
  -7  15   2        9.24       11.95     15.64 o 
  -6  15   2        4.75       13.12     14.31 o 
  -5  15   2        3.39        7.73     12.59 o 
  -4  15   2       77.70       60.71     18.95 o 
  -3  15   2       20.47       26.28     13.28 o 
  -2  15   2       16.11       -8.20     14.74 o 
  -1  15   2        0.13       12.02     16.12 o 
   0  15   2        0.28        4.59     13.95 o 
   1  15   2        0.17        8.47     17.45 o 
   2  15   2       15.82       13.48     16.60 o 
   3  15   2       20.65       39.27     33.37 o 
   4  15   2       78.56       62.18     21.27 o 
   5  15   2        3.39       -5.93     15.09 o 
   6  15   2        4.60        6.46     17.78 o 
   7  15   2        9.23       48.04     35.09 o 
   8  15   2        6.33      -11.53     32.52 o 
  -7  16   2        3.90       16.80     20.83 o 
  -6  16   2       15.05        1.44     15.29 o 
  -5  16   2        0.35        0.88     16.05 o 
  -4  16   2       10.25        0.07     14.82 o 
  -3  16   2        7.69       -5.57     14.41 o 
  -2  16   2       15.44       25.64     20.64 o 
  -1  16   2        8.79        5.99     16.10 o 
   0  16   2        5.13        6.09     17.85 o 
   1  16   2        8.67       -2.94     23.04 o 
   2  16   2       15.72       10.55     36.08 o 
   3  16   2        7.92       -2.12     17.09 o 
   4  16   2       10.81       21.04     20.05 o 
   5  16   2        0.37       14.60     22.30 o 
   6  16   2       15.41       39.04     19.30 o 
   7  16   2        3.88       34.47     37.41 o 
  -6  17   2        4.25       16.68     24.59 o 
  -5  17   2       15.72       17.50     20.79 o 
  -4  17   2       31.23       29.26     25.69 o 
  -3  17   2        2.02       29.96     22.04 o 
  -2  17   2        0.85       35.95     19.85 o 
  -1  17   2       24.68       -0.36     27.61 o 
   0  17   2        0.05       -3.49     31.97 o 
   1  17   2       24.63       12.39     19.89 o 
   2  17   2        0.86        5.83     19.46 o 
   3  17   2        1.99      -21.52     24.31 o 
   4  17   2       31.20       29.91     24.07 o 
   5  17   2       15.40       40.71     27.26 o 
   6  17   2        4.13       15.81     34.35 o 
  -4  18   2        3.45       -4.15     22.22 o 
  -3  18   2       29.24       42.29     26.34 o 
  -2  18   2        6.56       -0.56     22.15 o 
  -1  18   2       10.01      -12.84     23.82 o 
   0  18   2        0.52       -7.06     19.85 o 
   1  18   2        9.69       -2.26     19.54 o 
   2  18   2        6.56       21.28     23.69 o 
   3  18   2       29.21       25.14     22.90 o 
   4  18   2        3.43       14.44     25.02 o 
  -3  19   2       14.60       12.31     25.52 o 
  -2  19   2       26.25       18.38     26.02 o 
  -1  19   2        5.86       -2.98     23.29 o 
   0  19   2        2.39        2.37     23.50 o 
   1  19   2        5.80       26.04     25.45 o 
   2  19   2       25.84       51.16     28.80 o 
   3  19   2       14.51       12.03     59.37 o 
   1   0   3       26.10       34.36      6.58 o 
   2   0   3      220.21      245.61     10.00 o 
   3   0   3     2354.63     2515.95     70.02 o 
   4   0   3      515.48      602.57     34.20 o 
   5   0   3      284.74      333.54     19.34 o 
   6   0   3        7.94        2.09      5.44 o 
   7   0   3      650.23      749.16     28.11 o 
   8   0   3       27.27       28.17      9.51 o 
   9   0   3       43.36       56.93     12.74 o 
  10   0   3       14.77        9.29     13.44 o 
  11   0   3        6.46      -13.81     32.80 o 
 -11   1   3       18.11       14.57     21.32 o 
 -10   1   3        5.77      -10.94     15.99 o 
  -9   1   3       80.01       53.14     14.65 o 
  -8   1   3       69.70       75.98     12.88 o 
  -7   1   3      110.42      101.75     12.08 o 
  -6   1   3       29.03       13.40     14.39 o 
  -5   1   3       94.28       81.97     16.34 o 
  -4   1   3       32.20       22.21     10.21 o 
  -3   1   3      943.84      872.14     34.24 o 
  -2   1   3    43918.66    45413.75    874.43 o 
  -1   1   3    10950.58    10464.09    209.27 o 
   0   1   3      611.65      625.58     17.44 o 
   1   1   3    11062.55    10553.36    208.41 o 
   2   1   3    43836.96    44833.73    753.82 o 
   3   1   3      945.10      901.97     23.24 o 
   4   1   3       36.23       29.57      5.69 o 
   5   1   3      101.35      107.39     11.28 o 
   6   1   3       26.83       24.67     12.63 o 
   7   1   3      108.74      124.62     11.65 o 
   8   1   3       71.60       79.36     10.94 o 
   9   1   3       81.60      108.19     18.83 o 
  10   1   3        5.79        6.83     13.26 o 
  11   1   3       18.47       14.96     28.08 o 
 -12   2   3        8.23       20.69     26.43 o 
 -11   2   3        4.63       19.46     21.62 o 
 -10   2   3       24.20       36.74     19.52 o 
  -9   2   3       79.19       65.23     32.79 o 
  -8   2   3       22.74       20.48     10.34 o 
  -7   2   3       44.65       31.81      9.05 o 
  -6   2   3      137.15      126.99     14.28 o 
  -5   2   3      242.58      287.51     18.07 o 
  -4   2   3      348.01      314.90     13.11 o 
  -3   2   3       66.55       77.37     11.78 o 
  -2   2   3     4848.94     4305.27     79.31 o 
  -1   2   3      982.57     1117.63     30.28 o 
   0   2   3      305.40      248.78     14.51 o 
   1   2   3      983.83     1053.86     26.89 o 
   2   2   3     4833.88     4284.79     90.16 o 
   3   2   3       67.65       64.92      4.76 o 
   4   2   3      360.62      365.65     18.14 o 
   5   2   3      242.75      278.64     15.03 o 
   6   2   3      138.04      125.52     15.32 o 
   7   2   3       44.64       51.41      8.32 o 
   8   2   3       22.81       19.06      8.32 o 
   9   2   3       78.87       57.93     14.51 o 
  10   2   3       25.15       50.70     20.04 o 
  11   2   3        4.73       -8.68     26.04 o 
  12   2   3        8.31       15.20     31.74 o 
 -12   3   3       12.05       27.55     55.13 o 
 -11   3   3       27.63       50.47     24.50 o 
 -10   3   3       30.53       21.69     29.08 o 
  -9   3   3       11.05       17.62     15.18 o 
  -8   3   3       49.38       35.06     13.62 o 
  -7   3   3      139.84      144.59     16.62 o 
  -6   3   3       45.95       51.42     10.22 o 
  -5   3   3       62.21       54.63      9.29 o 
  -4   3   3      617.27      562.15     18.13 o 
  -3   3   3      330.32      404.82     17.36 o 
  -2   3   3      880.70      842.78     19.89 o 
  -1   3   3      888.99      811.86     17.95 o 
   0   3   3      217.56      272.81      8.93 o 
   1   3   3      865.43      828.15     38.66 o 
   2   3   3      857.26      828.19     22.29 o 
   3   3   3      325.79      383.93     10.30 o 
   4   3   3      605.62      583.40     19.19 o 
   5   3   3       55.62       67.09      8.26 o 
   6   3   3       47.89       38.99      7.88 o 
   7   3   3      138.50      132.57     11.94 o 
   8   3   3       47.12       48.80      9.33 o 
   9   3   3       11.64        5.23     12.05 o 
  10   3   3       30.60       25.11     25.57 o 
  11   3   3       27.89       37.31     21.55 o 
  12   3   3       12.26       41.56     33.82 o 
 -12   4   3        1.33       15.08     33.58 o 
 -11   4   3        1.83       16.28     34.88 o 
 -10   4   3        3.40       11.29     17.59 o 
  -9   4   3       25.77       30.19     18.06 o 
  -8   4   3       50.43       56.07     28.55 o 
  -7   4   3      195.55      242.74     48.81 o 
  -6   4   3      132.79      113.70     39.31 o 
  -5   4   3      239.94      272.41     13.99 o 
  -4   4   3      650.25      673.17     19.99 o 
  -3   4   3       74.41       90.97      7.53 o 
  -2   4   3      826.32      739.36     16.93 o 
  -1   4   3      266.51      296.16     10.44 o 
   0   4   3      379.96      304.49     10.91 o 
   1   4   3      271.48      270.66     10.23 o 
   2   4   3      825.48      755.13     28.95 o 
   3   4   3       71.90       70.46      7.59 o 
   4   4   3      648.52      674.18     15.30 o 
   5   4   3      239.68      240.93     21.39 o 
   6   4   3      133.03      158.10     12.88 o 
   7   4   3      200.51      227.48     21.80 o 
   8   4   3       49.89       71.34     14.30 o 
   9   4   3       26.70       31.67     15.64 o 
  10   4   3        3.23        8.25     15.88 o 
  11   4   3        1.74        8.06     21.16 o 
  12   4   3        1.32        4.89     22.30 o 
 -12   5   3        0.86        3.71     29.71 o 
 -11   5   3        7.98       -5.99     19.36 o 
 -10   5   3       51.01       63.28     23.45 o 
  -9   5   3       23.26       30.19     17.65 o 
  -8   5   3       35.70       35.08     17.52 o 
  -7   5   3       98.07       67.95     19.26 o 
  -6   5   3      138.56      141.19     15.28 o 
  -5   5   3      253.59      277.77     21.88 o 
  -4   5   3      267.64      310.58     14.56 o 
  -3   5   3      605.58      651.07     38.37 o 
  -2   5   3     1205.51     1064.64     22.68 o 
  -1   5   3      518.12      506.07     14.67 o 
   0   5   3      934.42     1128.37     23.91 o 
   1   5   3      499.19      527.82     15.39 o 
   2   5   3     1201.58     1082.79     31.94 o 
   3   5   3      601.94      658.60     41.13 o 
   4   5   3      257.73      275.21     12.62 o 
   5   5   3      248.49      280.48     17.02 o 
   6   5   3      137.83      163.22     23.85 o 
   7   5   3       97.40      108.12     12.57 o 
   8   5   3       34.75       34.41     36.13 o 
   9   5   3       23.88       17.88     15.63 o 
  10   5   3       51.17       59.76     21.75 o 
  11   5   3        7.87       37.09     39.28 o 
  12   5   3        0.80        8.35     33.13 o 
 -11   6   3       12.98       32.33     25.01 o 
 -10   6   3       25.77      -15.70     34.01 o 
  -9   6   3       27.74       24.44     21.58 o 
  -8   6   3       24.67       14.49     15.21 o 
  -7   6   3      101.72      124.89     22.43 o 
  -6   6   3      107.02      101.00     18.24 o 
  -5   6   3        1.74        2.10      7.30 o 
  -4   6   3      115.86       96.99      9.75 o 
  -3   6   3     1006.91     1040.98     32.72 o 
  -2   6   3      239.99      256.36     11.35 o 
  -1   6   3      359.50      408.90     14.97 o 
   0   6   3      743.76      747.92     18.68 o 
   1   6   3      356.71      398.29     19.58 o 
   2   6   3      245.33      253.59     15.73 o 
   3   6   3     1001.57     1049.54     29.33 o 
   4   6   3      116.09      146.50     27.48 o 
   5   6   3        1.69        3.91      6.65 o 
   6   6   3      111.45      113.64     12.45 o 
   7   6   3      101.34       86.05     13.79 o 
   8   6   3       24.08       40.77     16.50 o 
   9   6   3       27.82       62.54     21.88 o 
  10   6   3       25.46       15.75     17.77 o 
  11   6   3       12.84       15.23     21.27 o 
 -11   7   3        4.22        4.31     23.27 o 
 -10   7   3       37.15       63.22     41.04 o 
  -9   7   3       12.59       20.53     25.92 o 
  -8   7   3        0.75        5.52     14.16 o 
  -7   7   3       23.10       22.93     14.98 o 
  -6   7   3      348.92      347.43     27.70 o 
  -5   7   3      717.06      798.72     33.48 o 
  -4   7   3      433.29      408.83     19.15 o 
  -3   7   3      337.28      302.49     18.08 o 
  -2   7   3     1260.59     1225.63     37.75 o 
  -1   7   3     2598.54     2682.93     50.49 o 
   0   7   3     2801.61     3040.04     55.01 o 
   1   7   3     2576.41     2657.22     55.15 o 
   2   7   3     1257.53     1263.35     37.92 o 
   3   7   3      342.11      368.83     19.51 o 
   4   7   3      437.49      427.18     22.25 o 
   5   7   3      717.48      750.10     31.09 o 
   6   7   3      348.23      368.35     25.31 o 
   7   7   3       23.76       20.34     10.30 o 
   8   7   3        0.93       -1.86     14.83 o 
   9   7   3       12.02       17.50     17.03 o 
  10   7   3       37.39       13.57     26.02 o 
  11   7   3        4.29      -10.46     23.36 o 
 -11   8   3       32.71      -27.83     27.83 o 
 -10   8   3       10.60       23.64     20.24 o 
  -9   8   3        1.68        0.53     15.46 o 
  -8   8   3      239.26      260.13     35.07 o 
  -7   8   3       71.03       68.15     35.58 o 
  -6   8   3       61.32       21.20     11.84 o 
  -5   8   3      231.55      225.36     32.52 o 
  -4   8   3       24.90       25.99      7.37 o 
  -3   8   3      191.94      167.85     10.98 o 
  -2   8   3      128.21      146.64      9.97 o 
  -1   8   3      756.41      752.67     22.91 o 
   0   8   3       25.62       23.57      5.28 o 
   1   8   3      773.04      757.76     19.33 o 
   2   8   3      129.85       92.64     11.38 o 
   3   8   3      200.65      213.61     16.44 o 
   4   8   3       24.28       25.69      7.43 o 
   5   8   3      230.59      211.20     32.01 o 
   6   8   3       60.20       62.11     13.42 o 
   7   8   3       71.50       93.19     25.59 o 
   8   8   3      238.45      244.02     32.51 o 
   9   8   3        1.53        6.23     17.58 o 
  10   8   3       10.79      -10.53     18.42 o 
  11   8   3       32.70       60.51     38.10 o 
 -11   9   3        0.74      -14.75     31.25 o 
 -10   9   3       19.46       28.57     23.20 o 
  -9   9   3        5.15       -2.59     21.90 o 
  -8   9   3      148.67      160.80     29.24 o 
  -7   9   3       75.01       23.92     15.71 o 
  -6   9   3      119.24      117.54     16.72 o 
  -5   9   3       12.09        5.72      8.33 o 
  -4   9   3       56.15       47.03      7.66 o 
  -3   9   3        6.17       11.30      5.32 o 
  -2   9   3      178.44      191.28     15.51 o 
  -1   9   3      380.20      383.50     16.42 o 
   0   9   3       10.68       13.05      4.99 o 
   1   9   3      380.25      398.13     14.24 o 
   2   9   3      181.53      159.78     15.26 o 
   3   9   3        6.16       15.48      8.37 o 
   4   9   3       53.21       42.88     25.53 o 
   5   9   3       13.37       17.84     22.98 o 
   6   9   3      120.78      127.04     20.96 o 
   7   9   3       74.78      102.94     17.29 o 
   8   9   3      151.36      167.52     29.82 o 
   9   9   3        5.45      -15.45     15.45 o 
  10   9   3       19.59       30.10     21.76 o 
  11   9   3        0.72      -17.03     30.36 o 
 -10  10   3        6.28       50.73     36.02 o 
  -9  10   3        3.80      -17.74     17.74 o 
  -8  10   3       34.08       15.16     27.24 o 
  -7  10   3        7.00        6.14     14.88 o 
  -6  10   3       84.06      110.56     18.23 o 
  -5  10   3      115.65      126.92     17.47 o 
  -4  10   3        0.60        1.59      6.13 o 
  -3  10   3      264.52      215.87     17.86 o 
  -2  10   3      136.76      113.89      9.71 o 
  -1  10   3       37.73       39.97      7.93 o 
   0  10   3      156.96      175.39     19.86 o 
   1  10   3       37.72       34.44      9.23 o 
   2  10   3      139.85      130.84     14.77 o 
   3  10   3      262.16      179.82     22.95 o 
   4  10   3        0.89       -3.14      8.97 o 
   5  10   3      114.91      121.30     18.09 o 
   6  10   3       87.29       95.66     17.41 o 
   7  10   3        6.85       10.34     12.05 o 
   8  10   3       33.64       41.46     19.62 o 
   9  10   3        3.70       17.66     20.11 o 
  10  10   3        6.09       10.58     27.02 o 
 -10  11   3        0.10      -30.36     30.36 o 
  -9  11   3        5.49        6.11     20.12 o 
  -8  11   3       44.70       38.62     22.10 o 
  -7  11   3        9.48       15.79     17.39 o 
  -6  11   3       15.83        4.55     11.38 o 
  -5  11   3       36.06       34.06     12.31 o 
  -4  11   3       87.49       66.47      9.71 o 
  -3  11   3       18.17        6.79      6.37 o 
  -2  11   3       24.67       26.61      7.15 o 
  -1  11   3       40.39       34.07     13.45 o 
   0  11   3        3.37        8.74     11.33 o 
   1  11   3       36.71       40.21     12.34 o 
   2  11   3       26.37       24.58     12.43 o 
   3  11   3       18.04       17.64     11.36 o 
   4  11   3       86.36      110.44     17.14 o 
   5  11   3       35.95       40.56     13.67 o 
   6  11   3       16.28       22.49     13.67 o 
   7  11   3        9.54       22.56     14.23 o 
   8  11   3       44.09       40.07     21.62 o 
   9  11   3        5.69        2.42     20.46 o 
  10  11   3        0.09       13.85     31.42 o 
  -9  12   3        3.40        0.85     22.22 o 
  -8  12   3        1.20       21.19     16.47 o 
  -7  12   3        0.36        5.10     11.60 o 
  -6  12   3       32.08       30.47     11.62 o 
  -5  12   3        4.93       -8.84      8.84 o 
  -4  12   3      264.63      298.07     17.99 o 
  -3  12   3       33.46       22.79     10.66 o 
  -2  12   3       46.72       46.26      9.68 o 
  -1  12   3        0.48       -0.88      9.08 o 
   0  12   3        0.40       -0.45      9.52 o 
   1  12   3        0.78        1.23      9.25 o 
   2  12   3       47.09       58.87     13.09 o 
   3  12   3       36.37       43.89     14.62 o 
   4  12   3      265.65      221.76     23.20 o 
   5  12   3        4.79        2.62     11.94 o 
   6  12   3       32.57       52.99     18.98 o 
   7  12   3        0.52       -7.51     13.31 o 
   8  12   3        1.17       12.99     18.98 o 
   9  12   3        3.38       13.41     23.04 o 
  -9  13   3        0.25        9.66     36.96 o 
  -8  13   3       11.05       43.96     20.09 o 
  -7  13   3       24.95       29.55     14.75 o 
  -6  13   3        2.74       -1.95     11.13 o 
  -5  13   3        4.52        7.39     10.25 o 
  -4  13   3       84.29       59.76     16.66 o 
  -3  13   3       64.66       47.14      9.98 o 
  -2  13   3      128.09      117.50     15.32 o 
  -1  13   3      367.00      379.28     28.06 o 
   0  13   3      110.83       93.18     16.67 o 
   1  13   3      369.07      412.94     61.04 o 
   2  13   3      125.06      138.71     34.23 o 
   3  13   3       65.73       59.11     14.04 o 
   4  13   3       82.52       78.22     20.61 o 
   5  13   3        4.87       -4.87     12.42 o 
   6  13   3        2.91       -6.53     16.16 o 
   7  13   3       25.04       20.09     28.44 o 
   8  13   3       10.92       15.40     29.91 o 
   9  13   3        0.23       48.49     34.23 o 
  -8  14   3       14.80       42.36     27.54 o 
  -7  14   3        3.80       -0.62     14.14 o 
  -6  14   3       35.85       15.97     13.44 o 
  -5  14   3       22.48        4.57     11.82 o 
  -4  14   3      115.72      125.02     15.38 o 
  -3  14   3       42.61       30.51     11.09 o 
  -2  14   3       39.51       40.98     14.62 o 
  -1  14   3      177.88      176.65     27.98 o 
   0  14   3       25.42       25.94     16.33 o 
   1  14   3      178.81      241.95     33.75 o 
   2  14   3       39.66       30.81     17.11 o 
   3  14   3       43.51       23.12     20.97 o 
   4  14   3      115.79      126.57     20.80 o 
   5  14   3       22.28       19.07     15.49 o 
   6  14   3       36.27       78.02     35.90 o 
   7  14   3        3.75       22.70     30.24 o 
   8  14   3       14.67        4.16     30.07 o 
  -7  15   3        5.28       26.65     16.84 o 
  -6  15   3       33.63       28.72     14.93 o 
  -5  15   3       31.60       39.89     14.06 o 
  -4  15   3       30.01       70.65     16.15 o 
  -3  15   3       28.45        2.62     13.49 o 
  -2  15   3       40.74       45.91     19.00 o 
  -1  15   3       42.63       23.49     16.72 o 
   0  15   3       12.10       12.93     15.59 o 
   1  15   3       42.65       45.74     20.24 o 
   2  15   3       41.49       39.04     19.50 o 
   3  15   3       28.19       34.23     22.21 o 
   4  15   3       29.88       33.01     36.80 o 
   5  15   3       30.85       37.58     18.26 o 
   6  15   3       33.96       10.51     22.72 o 
   7  15   3        5.25      -13.73     26.08 o 
   8  15   3        8.52        6.76     36.31 o 
  -7  16   3       11.79        6.45     21.31 o 
  -6  16   3        5.91       -4.28     15.14 o 
  -5  16   3        2.01       24.47     19.19 o 
  -4  16   3       23.30       31.42     18.24 o 
  -3  16   3       19.23       -6.43     14.68 o 
  -2  16   3        5.28       -4.53     16.89 o 
  -1  16   3        9.42       -6.48     19.89 o 
   0  16   3        3.26       18.11     17.95 o 
   1  16   3        9.23      -15.65     15.65 o 
   2  16   3        5.22       -1.96     19.52 o 
   3  16   3       19.55        9.82     17.76 o 
   4  16   3       23.42       10.66     19.29 o 
   5  16   3        2.00      -21.25     21.25 o 
   6  16   3        6.01       27.51     25.33 o 
   7  16   3       12.09       22.70     38.67 o 
  -6  17   3       10.54      -33.66     33.66 o 
  -5  17   3        1.24       16.46     24.29 o 
  -4  17   3       45.84       55.62     28.46 o 
  -3  17   3       11.10       22.69     23.39 o 
  -2  17   3       17.20        8.22     20.01 o 
  -1  17   3       16.08       37.05     38.88 o 
   0  17   3       17.25       20.51     20.37 o 
   1  17   3       16.03       70.97     24.91 o 
   2  17   3       16.56       15.70     21.23 o 
   3  17   3       11.15       19.41     21.42 o 
   4  17   3       45.10       15.58     23.56 o 
   5  17   3        1.28       -1.99     22.07 o 
   6  17   3       10.67       11.94     36.19 o 
  -4  18   3        8.50       10.51     37.61 o 
  -3  18   3       45.71       90.26     30.46 o 
  -2  18   3        5.13      -21.12     21.12 o 
  -1  18   3       18.44       27.91     23.06 o 
   0  18   3       11.12       16.55     27.22 o 
   1  18   3       18.28       31.48     23.94 o 
   2  18   3        5.11        8.80     22.20 o 
   3  18   3       45.48       46.25     34.66 o 
   4  18   3        8.39      -10.50     23.53 o 
  -2  19   3       27.50       28.63     26.82 o 
  -1  19   3        2.84      -18.21     23.57 o 
   0  19   3        3.75        9.74     24.66 o 
   1  19   3        2.79       11.39     23.28 o 
   2  19   3       27.33       11.39     24.41 o 
   0   0   4    14276.36    14749.87    355.20 o 
   1   0   4     6986.16     6773.82    170.45 o 
   2   0   4      111.11      104.46      9.01 o 
   3   0   4      146.04      132.28     12.41 o 
   4   0   4     1141.60     1051.79     28.26 o 
   5   0   4      184.66      218.48     35.50 o 
   6   0   4      177.44      185.63     19.85 o 
   7   0   4       23.66       28.59      8.63 o 
   8   0   4       20.97       22.89      8.09 o 
   9   0   4        0.20        9.41     10.01 o 
  10   0   4       15.51        5.42     14.28 o 
  11   0   4        1.70       20.70     34.19 o 
 -12   1   4        8.50        8.76     40.83 o 
 -11   1   4        8.87       20.78     21.75 o 
 -10   1   4       24.63       18.99     18.01 o 
  -9   1   4       23.38       11.36     14.64 o 
  -8   1   4       23.82       31.17      8.76 o 
  -7   1   4       50.71       52.23     11.59 o 
  -6   1   4      199.51      195.11     17.63 o 
  -5   1   4      233.00      315.71     19.44 o 
  -4   1   4      357.87      306.88     15.33 o 
  -3   1   4      732.16      734.77     21.83 o 
  -2   1   4     1314.49     1288.38     34.69 o 
  -1   1   4    13644.19    14252.17    242.92 o 
   0   1   4      574.61      533.56     16.99 o 
   1   1   4    13653.50    14152.58    281.16 o 
   2   1   4     1359.08     1294.90     29.19 o 
   3   1   4      741.34      758.53     18.59 o 
   4   1   4      347.10      325.70     11.94 o 
   5   1   4      236.09      278.78     15.95 o 
   6   1   4      197.43      186.28     14.49 o 
   7   1   4       49.47       48.31      9.95 o 
   8   1   4       22.08       20.60      8.36 o 
   9   1   4       23.76       26.58     11.43 o 
  10   1   4       24.58       17.00     19.28 o 
  11   1   4        8.60      -19.76     21.76 o 
 -12   2   4        1.20        1.36     24.13 o 
 -11   2   4        6.03        3.52     21.27 o 
 -10   2   4       20.65       37.31     20.12 o 
  -9   2   4       61.54       48.26     17.46 o 
  -8   2   4        6.53        9.94     11.35 o 
  -7   2   4      228.61      238.90     20.61 o 
  -6   2   4        6.34        4.38      7.27 o 
  -5   2   4       14.01       12.80      9.32 o 
  -4   2   4      494.13      531.27     26.73 o 
  -3   2   4     3196.56     3078.87     55.86 o 
  -2   2   4     3403.11     3329.63     63.93 o 
  -1   2   4      236.21      206.60     12.44 o 
   0   2   4      423.20      439.14     15.44 o 
   1   2   4      226.21      207.29     10.67 o 
   2   2   4     3401.79     3295.64     72.79 o 
   3   2   4     3186.37     3143.62     60.94 o 
   4   2   4      490.33      526.34     14.42 o 
   5   2   4       14.05       28.48      9.54 o 
   6   2   4        6.54       15.91      7.26 o 
   7   2   4      221.84      217.82     16.74 o 
   8   2   4        6.38       -4.99      7.33 o 
   9   2   4       59.80       56.18     16.01 o 
  10   2   4       20.28       34.61     16.53 o 
  11   2   4        6.05       29.67     27.71 o 
  12   2   4        1.18      -27.71     28.24 o 
 -12   3   4        1.48        4.01     25.01 o 
 -11   3   4        5.78      -18.69     20.74 o 
 -10   3   4        7.16       15.81     18.63 o 
  -9   3   4      125.49      120.47     26.40 o 
  -8   3   4       34.35       58.17     27.93 o 
  -7   3   4       61.66       53.80     16.08 o 
  -6   3   4       22.66       16.57      8.77 o 
  -5   3   4      163.96      182.38     13.98 o 
  -4   3   4     1336.19     1390.34     39.27 o 
  -3   3   4      423.00      446.94     15.73 o 
  -2   3   4      288.75      309.88     10.13 o 
  -1   3   4      936.32      836.16     21.72 o 
   0   3   4      935.14      742.23     22.38 o 
   1   3   4      920.37      842.07     36.33 o 
   2   3   4      299.05      319.16     16.39 o 
   3   3   4      431.22      442.07     17.71 o 
   4   3   4     1342.19     1389.43     26.89 o 
   5   3   4      163.92      181.60      9.59 o 
   6   3   4       21.13       30.82     11.72 o 
   7   3   4       62.06       63.00     12.29 o 
   8   3   4       32.94       30.16      8.57 o 
   9   3   4      124.09      163.80     21.91 o 
  10   3   4        7.17       -2.81     17.33 o 
  11   3   4        5.90       26.18     21.41 o 
  12   3   4        1.39      -20.66     31.46 o 
 -12   4   4        0.27       32.64     33.46 o 
 -11   4   4        7.82        4.32     20.48 o 
 -10   4   4       76.39       67.62     23.80 o 
  -9   4   4       28.64       16.58     17.71 o 
  -8   4   4       62.14       50.56     18.07 o 
  -7   4   4      125.83      155.06     22.93 o 
  -6   4   4      577.88      612.80     40.06 o 
  -5   4   4        6.51        2.60      5.95 o 
  -4   4   4      743.35      743.49     21.56 o 
  -3   4   4      719.51      754.94     17.98 o 
  -2   4   4      605.57      631.26     15.69 o 
  -1   4   4       40.81       33.77      5.54 o 
   0   4   4     5047.53     5075.43     83.30 o 
   1   4   4       41.48       36.47      5.45 o 
   2   4   4      618.44      641.55     19.57 o 
   3   4   4      726.23      747.35     31.39 o 
   4   4   4      727.57      756.18     21.62 o 
   5   4   4        6.35       20.30      4.40 o 
   6   4   4      578.64      591.01     36.99 o 
   7   4   4      123.42      119.50     12.99 o 
   8   4   4       61.21       42.19     11.10 o 
   9   4   4       28.31       10.37     15.07 o 
  10   4   4       75.59       56.38     33.64 o 
  11   4   4        7.78      -17.26     17.39 o 
  12   4   4        0.26       -0.49     30.48 o 
 -11   5   4       11.10       32.58     24.20 o 
 -10   5   4       12.03       25.08     28.83 o 
  -9   5   4       11.29        7.05     15.19 o 
  -8   5   4       80.86       65.91     18.93 o 
  -7   5   4       19.13       34.61     14.73 o 
  -6   5   4      329.33      349.01     31.72 o 
  -5   5   4      531.51      557.45     26.68 o 
  -4   5   4       61.74       65.04      6.53 o 
  -3   5   4      490.74      526.49     21.93 o 
  -2   5   4     1136.93     1144.64     30.55 o 
  -1   5   4     2951.89     2828.40     51.42 o 
   0   5   4       11.86        9.90      5.90 o 
   1   5   4     3009.15     2834.54     56.63 o 
   2   5   4     1161.83     1171.27     30.26 o 
   3   5   4      486.76      456.72     41.68 o 
   4   5   4       64.75       79.41     11.09 o 
   5   5   4      532.18      583.44     27.29 o 
   6   5   4      332.08      353.67     31.29 o 
   7   5   4       19.25       24.87      9.92 o 
   8   5   4       83.25       48.98     12.63 o 
   9   5   4       11.90       10.96     16.08 o 
  10   5   4       11.98        7.42     17.54 o 
  11   5   4       11.40       17.17     20.90 o 
 -11   6   4        2.21       -1.72     20.26 o 
 -10   6   4       20.69        8.81     18.43 o 
  -9   6   4       58.51       94.04     36.45 o 
  -8   6   4       18.95       14.00     15.58 o 
  -7   6   4       67.02       94.65     19.40 o 
  -6   6   4       15.51       31.66     16.20 o 
  -5   6   4       23.48       24.87     12.42 o 
  -4   6   4      247.66      243.44     14.21 o 
  -3   6   4      190.26      181.07     13.69 o 
  -2   6   4     1445.14     1452.18     29.52 o 
  -1   6   4      633.78      664.07     18.59 o 
   0   6   4       75.03       92.28      7.55 o 
   1   6   4      620.44      664.54     19.89 o 
   2   6   4     1441.38     1397.35     41.36 o 
   3   6   4      181.90      153.35     53.95 o 
   4   6   4      250.89      245.98     20.74 o 
   5   6   4       23.55       28.35     12.72 o 
   6   6   4       15.89       10.95      8.47 o 
   7   6   4       66.85       77.79     16.36 o 
   8   6   4       19.28       23.48     12.08 o 
   9   6   4       58.83       21.86     17.19 o 
  10   6   4       20.65       -5.14     18.24 o 
  11   6   4        2.19        9.34     19.71 o 
 -11   7   4        7.57       41.56     33.70 o 
 -10   7   4        3.62       26.68     26.47 o 
  -9   7   4       15.61        5.86     17.22 o 
  -8   7   4       60.41       50.46     19.73 o 
  -7   7   4        7.68       29.91     17.28 o 
  -6   7   4      124.83       88.49     14.08 o 
  -5   7   4       17.92       14.67      8.38 o 
  -4   7   4      337.94      343.53     15.80 o 
  -3   7   4      219.61      219.67     12.02 o 
  -2   7   4      213.58      230.86     15.91 o 
  -1   7   4      520.75      556.00     17.47 o 
   0   7   4     1213.30     1412.35     30.84 o 
   1   7   4      512.66      504.83     17.97 o 
   2   7   4      199.85      204.93     16.01 o 
   3   7   4      216.03      221.13     19.51 o 
   4   7   4      343.20      328.77     24.00 o 
   5   7   4       15.95       26.65      8.90 o 
   6   7   4      124.70      144.48     16.21 o 
   7   7   4        7.72        4.51      9.39 o 
   8   7   4       60.45       87.87     16.27 o 
   9   7   4       16.05       14.49     16.69 o 
  10   7   4        3.58       10.91     20.25 o 
  11   7   4        7.70       -5.55     20.27 o 
 -11   8   4        2.47       50.12     36.76 o 
 -10   8   4       33.64       33.35     22.37 o 
  -9   8   4       23.86        9.86     17.50 o 
  -8   8   4       91.34      119.99     32.77 o 
  -7   8   4        2.05       17.92     15.33 o 
  -6   8   4      232.68      276.83     23.32 o 
  -5   8   4       86.37       96.72     11.37 o 
  -4   8   4      295.12      297.73     21.12 o 
  -3   8   4      142.47      151.82     19.87 o 
  -2   8   4       72.80       68.96      8.20 o 
  -1   8   4     1103.85     1113.45     36.88 o 
   0   8   4      583.87      627.44     18.84 o 
   1   8   4     1107.34     1105.09     29.56 o 
   2   8   4       74.37       90.65     28.78 o 
   3   8   4      144.17      124.96     13.55 o 
   4   8   4      284.35      328.58     54.48 o 
   5   8   4       87.30       89.91     13.13 o 
   6   8   4      231.34      183.75     35.91 o 
   7   8   4        1.98       -5.38      9.98 o 
   8   8   4       91.12      118.24     61.52 o 
   9   8   4       23.86       16.92     18.39 o 
  10   8   4       33.41       41.87     23.35 o 
  11   8   4        2.53       -0.94     26.73 o 
 -10   9   4        0.13        5.24     22.66 o 
  -9   9   4        3.74       17.28     25.57 o 
  -8   9   4        9.90       11.39     16.91 o 
  -7   9   4        6.75       -5.60     13.48 o 
  -6   9   4      144.56      117.25     13.59 o 
  -5   9   4      123.59      108.26     12.47 o 
  -4   9   4      323.91      283.54     17.70 o 
  -3   9   4      142.53      147.78     14.04 o 
  -2   9   4       65.07       81.26      8.92 o 
  -1   9   4       16.45       17.43      5.74 o 
   0   9   4      400.48      406.59     21.69 o 
   1   9   4       19.16       10.09      7.18 o 
   2   9   4       69.32       75.02     17.54 o 
   3   9   4      140.45      117.02     25.76 o 
   4   9   4      322.81      318.75     25.24 o 
   5   9   4      119.48      140.11     28.57 o 
   6   9   4      144.39      131.56     18.72 o 
   7   9   4        6.58        8.63     22.03 o 
   8   9   4        9.67        1.83     15.41 o 
   9   9   4        3.60        0.88     19.51 o 
  10   9   4        0.14        0.91     20.31 o 
 -10  10   4        2.96       26.04     35.33 o 
  -9  10   4       10.51       11.75     18.14 o 
  -8  10   4       22.15       19.46     15.13 o 
  -7  10   4      146.15      163.05     22.75 o 
  -6  10   4      135.38      137.90     15.41 o 
  -5  10   4       51.04       31.79     11.60 o 
  -4  10   4      354.24      332.13     19.80 o 
  -3  10   4      325.60      360.47     25.45 o 
  -2  10   4       74.06       80.68     17.55 o 
  -1  10   4       27.33       21.96      8.33 o 
   0  10   4       57.53       42.13      7.53 o 
   1  10   4       29.96       16.65      8.79 o 
   2  10   4       72.75       61.36     11.55 o 
   3  10   4      319.67      389.03     24.87 o 
   4  10   4      351.93      377.00     33.88 o 
   5  10   4       51.34       30.85     20.66 o 
   6  10   4      135.67      124.75     44.16 o 
   7  10   4      144.61      179.43     27.64 o 
   8  10   4       22.40       -3.37     15.73 o 
   9  10   4       10.25       14.11     20.96 o 
  10  10   4        3.06       19.93     27.18 o 
 -10  11   4        2.09        7.42     35.82 o 
  -9  11   4        0.31       -5.07     17.31 o 
  -8  11   4        1.19       -8.81     15.90 o 
  -7  11   4       32.22       10.37     12.72 o 
  -6  11   4       11.67        7.58      9.72 o 
  -5  11   4       80.45       61.82     12.10 o 
  -4  11   4      200.20      187.06     14.47 o 
  -3  11   4      110.65      114.94     11.29 o 
  -2  11   4      103.23      121.01     11.95 o 
  -1  11   4      950.48     1039.07     29.85 o 
   0  11   4        1.01        2.62      8.21 o 
   1  11   4      948.59      969.46     38.77 o 
   2  11   4       99.08      109.98     17.77 o 
   3  11   4      112.55      125.16     21.71 o 
   4  11   4      203.80      175.74     26.31 o 
   5  11   4       81.32       75.55     19.44 o 
   6  11   4       11.38        9.33     24.80 o 
   7  11   4       32.09       11.95     16.35 o 
   8  11   4        1.02        2.16     24.90 o 
   9  11   4        0.37        1.18     27.47 o 
  10  11   4        2.08        3.59     32.15 o 
  -9  12   4       13.61       22.00     37.49 o 
  -8  12   4       10.43       18.18     16.56 o 
  -7  12   4        2.74      -13.08     13.08 o 
  -6  12   4       84.40       75.45     16.49 o 
  -5  12   4       29.39       20.19     10.73 o 
  -4  12   4       28.94       22.64      9.24 o 
  -3  12   4        7.94        8.23      7.57 o 
  -2  12   4      308.50      337.26     19.31 o 
  -1  12   4       20.72       11.87      9.41 o 
   0  12   4       17.75       25.74     11.21 o 
   1  12   4       20.81       18.61     10.78 o 
   2  12   4      308.98      301.06     32.40 o 
   3  12   4        8.49       11.95     13.55 o 
   4  12   4       26.67       13.34     11.88 o 
   5  12   4       29.86       54.17     17.71 o 
   6  12   4       84.57       57.03     19.89 o 
   7  12   4        2.59       -2.97     16.34 o 
   8  12   4       10.35       -3.91     23.23 o 
   9  12   4       13.57       36.10     29.54 o 
  -9  13   4        1.36       30.20     37.33 o 
  -8  13   4        4.49       22.09     18.86 o 
  -7  13   4        8.67        9.83     15.76 o 
  -6  13   4        4.58        3.09     11.25 o 
  -5  13   4       83.18       56.12     13.75 o 
  -4  13   4       31.10       39.29      9.90 o 
  -3  13   4      393.38      384.33     28.53 o 
  -2  13   4       86.81      117.03     18.58 o 
  -1  13   4      192.71      231.74     43.40 o 
   0  13   4        0.00       10.15     10.70 o 
   1  13   4      195.41      194.81     27.87 o 
   2  13   4       88.92       83.00     15.91 o 
   3  13   4      394.31      460.62     32.64 o 
   4  13   4       31.23       21.77     14.71 o 
   5  13   4       85.11       61.28     20.11 o 
   6  13   4        4.87       13.46     18.24 o 
   7  13   4        8.94       -8.75     19.05 o 
   8  13   4        4.63       -4.77     27.79 o 
   9  13   4        1.37       -3.71     30.11 o 
  -8  14   4       10.04       34.46     40.26 o 
  -7  14   4       13.81       34.06     18.38 o 
  -6  14   4       30.60       26.38     13.82 o 
  -5  14   4        0.75        2.65     12.05 o 
  -4  14   4        3.16       -3.63     10.97 o 
  -3  14   4      187.34      216.26     24.78 o 
  -2  14   4        9.18        6.68     12.23 o 
  -1  14   4        1.67       -8.58     11.81 o 
   0  14   4       90.04      113.81     24.13 o 
   1  14   4        1.90      -16.75     16.75 o 
   2  14   4        8.94        6.15     16.54 o 
   3  14   4      186.77      214.43     24.70 o 
   4  14   4        3.06        2.47     12.77 o 
   5  14   4        0.78        9.71     17.34 o 
   6  14   4       30.12       -3.32     20.43 o 
   7  14   4       13.51       -7.72     20.20 o 
   8  14   4       10.02      -10.76     32.11 o 
  -7  15   4        2.95        6.05     25.41 o 
  -6  15   4       35.72       65.07     17.10 o 
  -5  15   4       11.01       -4.83     14.46 o 
  -4  15   4       12.78       25.76     19.66 o 
  -3  15   4        3.09        7.88     14.49 o 
  -2  15   4        6.87        0.28     13.23 o 
  -1  15   4       42.78       17.55     17.42 o 
   0  15   4        5.37       -0.70     15.61 o 
   1  15   4       42.24       55.68     20.69 o 
   2  15   4        7.58       17.43     18.64 o 
   3  15   4        3.20      -15.24     15.24 o 
   4  15   4       12.37       13.13     20.05 o 
   5  15   4       10.77        6.87     16.50 o 
   6  15   4       36.12       52.57     33.37 o 
   7  15   4        2.96       20.09     33.54 o 
  -6  16   4       16.99       34.02     16.85 o 
  -5  16   4        0.49      -15.36     21.83 o 
  -4  16   4       26.52       27.63     23.12 o 
  -3  16   4        9.94       -6.72     16.53 o 
  -2  16   4        1.80       14.50     22.88 o 
  -1  16   4       14.93      -21.83     29.56 o 
   0  16   4       16.94        0.73     20.60 o 
   1  16   4       14.99       12.46     18.92 o 
   2  16   4        1.84      -14.62     16.65 o 
   3  16   4        9.97        5.82     22.62 o 
   4  16   4       25.71       22.73     21.68 o 
   5  16   4        0.49       -1.89     45.17 o 
   6  16   4       16.69       18.90     23.88 o 
  -5  17   4        1.52       17.18     28.58 o 
  -4  17   4       11.97       50.05     27.11 o 
  -3  17   4        4.04       17.98     21.53 o 
  -2  17   4        4.02        4.04     20.30 o 
  -1  17   4       29.17       46.69     24.35 o 
   0  17   4       11.99      -14.07     20.16 o 
   1  17   4       29.65       26.55     22.57 o 
   2  17   4        3.92        0.03     19.03 o 
   3  17   4        4.12       14.72     23.31 o 
   4  17   4       11.91       26.51     25.31 o 
   5  17   4        1.58      -14.53     24.24 o 
  -4  18   4        9.82       30.24     37.53 o 
  -3  18   4        0.41      -16.58     22.55 o 
  -2  18   4       13.38       27.63     27.49 o 
  -1  18   4        6.90       10.36     35.72 o 
   0  18   4        0.88      -15.17     21.36 o 
   1  18   4        7.08       19.51     29.58 o 
   2  18   4       13.35        2.92     22.53 o 
   3  18   4        0.41       23.75     25.68 o 
   4  18   4        9.81       -7.45     23.88 o 
  -2  19   4        7.13       -4.04     25.00 o 
  -1  19   4       15.41      -13.04     25.14 o 
   0  19   4       28.21       29.65     26.16 o 
   1  19   4       15.29       16.78     25.72 o 
   2  19   4        7.33       15.26     24.27 o 
   1   0   5     5983.43     5517.93    151.60 o 
   2   0   5     4056.27     3890.84     86.42 o 
   3   0   5       21.46       18.50      5.73 o 
   4   0   5     3697.13     3711.33     75.77 o 
   5   0   5      346.93      377.73     29.35 o 
   6   0   5      110.21      102.73     10.07 o 
   7   0   5       91.95      108.50     17.40 o 
   8   0   5       31.94       36.05     10.74 o 
   9   0   5        2.79        6.20      9.89 o 
  10   0   5       26.08       20.11     15.19 o 
  11   0   5       12.11       35.21     37.90 o 
 -12   1   5        1.02       -1.87     41.40 o 
 -11   1   5        0.31       26.05     22.38 o 
 -10   1   5        6.64       -0.42     17.62 o 
  -9   1   5        9.08        1.96     10.42 o 
  -8   1   5        2.25        2.58     10.27 o 
  -7   1   5       44.30       48.10     12.33 o 
  -6   1   5       58.17       42.72      8.78 o 
  -5   1   5      402.83      385.42     18.98 o 
  -4   1   5     3661.11     3833.15     78.12 o 
  -3   1   5      536.97      577.48     36.01 o 
  -2   1   5     2340.51     2411.04     49.18 o 
  -1   1   5      320.81      306.67     17.53 o 
   0   1   5     1719.27     1807.23     43.91 o 
   1   1   5      330.28      327.23     14.36 o 
   2   1   5     2378.85     2473.34     69.75 o 
   3   1   5      533.26      609.97     23.14 o 
   4   1   5     3670.77     3753.69     75.66 o 
   5   1   5      390.14      379.00     15.89 o 
   6   1   5       58.31       54.27      7.50 o 
   7   1   5       44.37       61.88     10.35 o 
   8   1   5        2.88       -5.31     14.59 o 
   9   1   5        9.31       20.63     10.89 o 
  10   1   5        6.65       11.32     23.10 o 
  11   1   5        0.31       11.37     22.50 o 
 -12   2   5        0.14       -8.23     26.49 o 
 -11   2   5       17.13        5.02     26.18 o 
 -10   2   5        3.97       15.63     18.89 o 
  -9   2   5       32.84        0.66     15.87 o 
  -8   2   5        9.39       16.96     13.47 o 
  -7   2   5       98.92      109.34     20.43 o 
  -6   2   5      554.54      600.42     26.35 o 
  -5   2   5      441.17      411.54     35.77 o 
  -4   2   5     2647.35     2693.67     50.75 o 
  -3   2   5       17.45       29.69      5.27 o 
  -2   2   5     1488.02     1427.68     33.14 o 
  -1   2   5      182.01      195.54     11.58 o 
   0   2   5      449.00      400.55     15.59 o 
   1   2   5      182.37      178.31     22.99 o 
   2   2   5     1502.77     1472.80     38.04 o 
   3   2   5       17.11       12.49      4.83 o 
   4   2   5     2655.78     2577.18     55.51 o 
   5   2   5      441.81      396.27     15.62 o 
   6   2   5      559.40      616.51     19.25 o 
   7   2   5      101.77       75.97     11.32 o 
   8   2   5        8.93       19.16      9.32 o 
   9   2   5       33.29       36.13     10.74 o 
  10   2   5        3.56       -8.15     14.13 o 
  11   2   5       17.07       -7.09     26.49 o 
  12   2   5        0.13       -7.78     32.15 o 
 -12   3   5        1.96      -30.60     30.60 o 
 -11   3   5        0.79      -21.46     21.46 o 
 -10   3   5        9.28        6.02     22.51 o 
  -9   3   5       87.15       96.53     23.07 o 
  -8   3   5       39.32       20.36     21.78 o 
  -7   3   5       17.72       31.29     16.30 o 
  -6   3   5      144.82      136.19     14.05 o 
  -5   3   5      163.92      172.52     14.28 o 
  -4   3   5      542.64      550.13     18.15 o 
  -3   3   5     1236.39     1332.35     29.98 o 
  -2   3   5      975.67      908.13     30.96 o 
  -1   3   5       27.20       17.66      4.94 o 
   0   3   5     1267.19     1269.71     34.25 o 
   1   3   5       29.29       23.95      5.43 o 
   2   3   5      973.70      951.05     37.02 o 
   3   3   5     1248.78     1331.63     36.20 o 
   4   3   5      550.15      553.17     26.94 o 
   5   3   5      173.43      188.75     17.67 o 
   6   3   5      142.65      137.23     13.30 o 
   7   3   5       17.18       10.07     20.02 o 
   8   3   5       40.99       51.35     11.92 o 
   9   3   5       85.46       73.56     17.79 o 
  10   3   5        9.18       -4.99     15.71 o 
  11   3   5        0.72       -8.72     26.69 o 
  12   3   5        2.02        2.81     31.38 o 
 -11   4   5        5.22       21.98     20.15 o 
 -10   4   5       11.67       -6.12     26.41 o 
  -9   4   5       26.89       40.96     18.98 o 
  -8   4   5        6.12       -3.27     25.45 o 
  -7   4   5      137.12      157.33     50.62 o 
  -6   4   5       19.81       10.78      7.44 o 
  -5   4   5      190.76      215.38     15.21 o 
  -4   4   5       20.02       13.63      6.56 o 
  -3   4   5     2077.09     2186.79     44.41 o 
  -2   4   5      399.67      370.95     15.86 o 
  -1   4   5     2149.89     2231.29     50.25 o 
   0   4   5      795.17      644.80     45.10 o 
   1   4   5     2185.98     2206.25     53.54 o 
   2   4   5      400.24      392.79     41.52 o 
   3   4   5     2107.31     2169.29     52.86 o 
   4   4   5       19.91       16.98      5.37 o 
   5   4   5      190.12      195.64     22.80 o 
   6   4   5       18.93       20.30      7.75 o 
   7   4   5      135.67      165.68     15.71 o 
   8   4   5        6.22       24.73     12.04 o 
   9   4   5       26.07       33.33     18.11 o 
  10   4   5       12.03       20.28     27.44 o 
  11   4   5        5.20        3.52     22.10 o 
 -11   5   5        1.45        0.51     20.14 o 
 -10   5   5       15.07        2.72     19.61 o 
  -9   5   5       17.35        4.17     15.43 o 
  -8   5   5       25.09       28.32     18.30 o 
  -7   5   5      106.45      108.77     20.26 o 
  -6   5   5       37.08       18.03      8.38 o 
  -5   5   5      334.02      337.23     17.14 o 
  -4   5   5      153.28      176.80     10.03 o 
  -3   5   5      350.73      375.62     14.00 o 
  -2   5   5      172.30      170.33     10.40 o 
  -1   5   5      359.21      352.78     13.59 o 
   0   5   5      390.85      413.02     33.68 o 
   1   5   5      356.95      310.66     18.43 o 
   2   5   5      183.50      160.09     10.22 o 
   3   5   5      357.23      412.81     15.74 o 
   4   5   5      148.78      155.72     17.58 o 
   5   5   5      336.48      313.71     25.19 o 
   6   5   5       37.78       27.22      9.44 o 
   7   5   5      106.24      108.43     28.58 o 
   8   5   5       23.77       29.92     14.51 o 
   9   5   5       16.89       44.82     40.24 o 
  10   5   5       14.98       26.22     20.27 o 
  11   5   5        1.36      -13.40     18.54 o 
 -11   6   5        6.10       32.63     22.42 o 
 -10   6   5        6.70      -13.76     16.05 o 
  -9   6   5       35.56       26.23     32.34 o 
  -8   6   5      178.85      250.03     32.67 o 
  -7   6   5       44.08       20.98     10.36 o 
  -6   6   5      122.99      106.26     13.91 o 
  -5   6   5        5.06       10.65      6.17 o 
  -4   6   5      318.48      300.34     13.62 o 
  -3   6   5      445.49      459.13     20.64 o 
  -2   6   5       39.73       39.27      7.85 o 
  -1   6   5      317.24      351.38     18.43 o 
   0   6   5     3866.32     3680.03     65.42 o 
   1   6   5      318.73      330.79     32.00 o 
   2   6   5       42.49       47.14      6.29 o 
   3   6   5      446.83      434.84     27.23 o 
   4   6   5      316.02      302.91     64.35 o 
   5   6   5        5.16       12.16      9.58 o 
   6   6   5      119.47      147.16     22.86 o 
   7   6   5       43.35       43.31     17.11 o 
   8   6   5      179.92      163.85     25.61 o 
   9   6   5       35.75       50.89     18.69 o 
  10   6   5        7.03        0.48     17.90 o 
  11   6   5        6.19       -2.24     22.32 o 
 -11   7   5        3.38       22.09     23.93 o 
 -10   7   5        8.77      -11.95     16.47 o 
  -9   7   5        6.92        4.89     13.67 o 
  -8   7   5        0.28       -4.86     11.27 o 
  -7   7   5       40.49       25.78     11.25 o 
  -6   7   5      213.00      240.43     22.54 o 
  -5   7   5      160.91      125.53     12.65 o 
  -4   7   5      283.37      286.38     14.19 o 
  -3   7   5       12.64       15.80      6.53 o 
  -2   7   5      373.88      398.56     24.80 o 
  -1   7   5      721.64      756.98     21.68 o 
   0   7   5        1.72       -1.10      4.32 o 
   1   7   5      704.50      811.15     27.13 o 
   2   7   5      360.16      417.00     26.85 o 
   3   7   5       12.08       17.82      8.54 o 
   4   7   5      278.93      261.86     23.01 o 
   5   7   5      160.31      148.51     19.51 o 
   6   7   5      214.17      212.79     45.73 o 
   7   7   5       40.37       40.95     22.17 o 
   8   7   5        0.22       -4.08     10.15 o 
   9   7   5        6.84       19.36     31.58 o 
  10   7   5        8.70       -3.94     17.20 o 
  11   7   5        3.24       -0.90     25.26 o 
 -11   8   5        3.06      -16.06     27.22 o 
 -10   8   5        4.06      -18.00     18.00 o 
  -9   8   5       35.78       24.04     16.52 o 
  -8   8   5       46.43       34.48     14.66 o 
  -7   8   5       25.02       19.22     11.26 o 
  -6   8   5      208.36      184.43     18.74 o 
  -5   8   5      337.44      342.72     19.81 o 
  -4   8   5       54.72       51.20      7.74 o 
  -3   8   5       69.08       84.87      8.56 o 
  -2   8   5      165.01      191.78     12.64 o 
  -1   8   5      310.39      310.49     15.02 o 
   0   8   5      236.88      223.28     16.43 o 
   1   8   5      306.16      289.36     19.43 o 
   2   8   5      166.17      172.50     16.00 o 
   3   8   5       71.60       79.39     14.34 o 
   4   8   5       55.26       55.57     12.58 o 
   5   8   5      336.59      306.70     27.07 o 
   6   8   5      210.98      209.37     35.21 o 
   7   8   5       27.03       25.88     19.97 o 
   8   8   5       46.67       30.79     16.28 o 
   9   8   5       36.00       41.65     27.71 o 
  10   8   5        4.07       14.02     28.08 o 
  11   8   5        3.17       10.15     28.61 o 
 -10   9   5       10.15       11.17     19.74 o 
  -9   9   5        2.15       10.16     16.43 o 
  -8   9   5        2.81       13.77     13.32 o 
  -7   9   5       11.78        7.43     10.69 o 
  -6   9   5      192.58      167.85     21.41 o 
  -5   9   5       75.51       48.50     10.40 o 
  -4   9   5      195.57      175.52     20.11 o 
  -3   9   5      133.46      131.65     12.04 o 
  -2   9   5       37.81       24.65      6.81 o 
  -1   9   5       34.85       51.80      7.83 o 
   0   9   5       95.88       93.18     10.35 o 
   1   9   5       37.48       10.04      9.19 o 
   2   9   5       34.63       38.83      9.61 o 
   3   9   5      133.25      128.22     21.89 o 
   4   9   5      200.18      229.77     23.25 o 
   5   9   5       75.28       65.37     23.07 o 
   6   9   5      190.46      191.27     36.27 o 
   7   9   5       11.74       25.12     15.74 o 
   8   9   5        2.62        6.70     21.05 o 
   9   9   5        2.19      -18.38     18.38 o 
  10   9   5       10.12      -12.55     26.08 o 
 -10  10   5        6.17       11.70     32.03 o 
  -9  10   5       10.16        8.56     15.46 o 
  -8  10   5       19.16       13.16     14.78 o 
  -7  10   5       19.51       10.73     12.49 o 
  -6  10   5      251.36      223.92     19.29 o 
  -5  10   5      162.56      161.39     15.73 o 
  -4  10   5      502.98      514.41     24.94 o 
  -3  10   5      146.36      140.95     13.09 o 
  -2  10   5       59.25       51.83      9.00 o 
  -1  10   5       38.32       36.16      8.49 o 
   0  10   5     1319.29     1313.61     37.24 o 
   1  10   5       38.54       23.03     15.90 o 
   2  10   5       58.76       44.93     11.27 o 
   3  10   5      143.42      151.46     24.29 o 
   4  10   5      503.34      564.84     56.96 o 
   5  10   5      163.16      177.37     36.60 o 
   6  10   5      250.38      229.39     40.35 o 
   7  10   5       19.84       27.85     16.49 o 
   8  10   5       19.03       10.04     17.84 o 
   9  10   5       10.27      -22.86     22.86 o 
  10  10   5        6.48       11.57     28.04 o 
 -10  11   5        0.16        2.00     32.60 o 
  -9  11   5       13.66       29.43     20.45 o 
  -8  11   5       27.24       37.83     16.25 o 
  -7  11   5       38.63        8.54     13.98 o 
  -6  11   5       81.48      102.73     16.87 o 
  -5  11   5       29.80       27.87     10.25 o 
  -4  11   5        6.32       -0.19      8.63 o 
  -3  11   5       26.64       10.14      7.56 o 
  -2  11   5      663.45      666.55     31.06 o 
  -1  11   5      164.02      189.32     13.94 o 
   0  11   5      307.90      339.01     25.23 o 
   1  11   5      159.48      173.07     27.48 o 
   2  11   5      658.86      693.43     45.07 o 
   3  11   5       26.16       46.54     16.71 o 
   4  11   5        6.59       21.07     20.50 o 
   5  11   5       29.49       10.11     18.22 o 
   6  11   5       80.51      116.41     23.65 o 
   7  11   5       38.09       24.04     16.78 o 
   8  11   5       27.32       40.42     29.18 o 
   9  11   5       13.71       13.04     27.18 o 
  10  11   5        0.18       -9.33     29.01 o 
  -9  12   5        2.20      -28.32     28.32 o 
  -8  12   5        2.31      -13.29     16.54 o 
  -7  12   5       48.53       47.80     16.93 o 
  -6  12   5        6.11        9.16     11.67 o 
  -5  12   5       20.90       37.85     11.99 o 
  -4  12   5       49.86       51.93     12.80 o 
  -3  12   5      224.59      262.62     18.32 o 
  -2  12   5      510.54      502.05     23.36 o 
  -1  12   5      126.36      122.29     19.60 o 
   0  12   5      960.17      904.84     48.48 o 
   1  12   5      129.22      129.30     17.83 o 
   2  12   5      509.10      527.33     31.64 o 
   3  12   5      226.72      202.41     27.85 o 
   4  12   5       49.45       31.95     23.39 o 
   5  12   5       20.94        3.42     15.19 o 
   6  12   5        5.81       21.37     30.32 o 
   7  12   5       48.74       -2.00     18.22 o 
   8  12   5        2.26      -22.09     22.09 o 
   9  12   5        2.23      -11.33     26.77 o 
  -8  13   5        4.35      -13.43     16.89 o 
  -7  13   5        2.09        2.84     16.29 o 
  -6  13   5        8.36       -1.18     12.02 o 
  -5  13   5       86.69      112.27     17.67 o 
  -4  13   5        1.91       -9.98      9.98 o 
  -3  13   5        6.41        4.52      9.32 o 
  -2  13   5      124.40      123.29     25.99 o 
  -1  13   5       62.58       57.11     15.57 o 
   0  13   5        1.87       10.33     12.78 o 
   1  13   5       61.12       46.97     15.40 o 
   2  13   5      127.56       91.47     23.76 o 
   3  13   5        6.06      -12.38     12.38 o 
   4  13   5        2.14       -0.92     12.70 o 
   5  13   5       85.10      148.58     52.45 o 
   6  13   5        8.35        6.92     18.05 o 
   7  13   5        2.11      -19.27     35.04 o 
   8  13   5        4.15      -26.08     26.08 o 
  -8  14   5        2.75       11.33     32.60 o 
  -7  14   5        0.34        6.47     17.01 o 
  -6  14   5        9.05       22.20     13.75 o 
  -5  14   5       25.92       32.34     15.73 o 
  -4  14   5       36.23       26.35     13.41 o 
  -3  14   5      102.16       97.89     19.44 o 
  -2  14   5        4.71       21.31     14.44 o 
  -1  14   5      117.93      129.58     24.00 o 
   0  14   5       56.73       45.30     15.55 o 
   1  14   5      117.21       90.80     22.21 o 
   2  14   5        4.92        0.11     18.72 o 
   3  14   5      101.14       96.97     19.37 o 
   4  14   5       37.30       44.23     15.83 o 
   5  14   5       26.03        4.39     18.47 o 
   6  14   5        9.53        5.36     32.13 o 
   7  14   5        0.31       -0.66     21.94 o 
   8  14   5        2.70       -0.65     31.70 o 
  -7  15   5        5.34        3.77     23.92 o 
  -6  15   5       45.46       41.56     16.11 o 
  -5  15   5        0.95       10.23     14.88 o 
  -4  15   5       18.50       26.44     20.63 o 
  -3  15   5       23.64       31.18     16.94 o 
  -2  15   5       33.94       43.98     23.18 o 
  -1  15   5       13.90       25.85     16.16 o 
   0  15   5        0.36      -14.58     14.58 o 
   1  15   5       14.76       17.58     19.19 o 
   2  15   5       33.44       27.90     18.54 o 
   3  15   5       23.37       31.87     19.49 o 
   4  15   5       18.57       27.48     20.69 o 
   5  15   5        0.81       12.18     19.98 o 
   6  15   5       44.96       28.44     24.10 o 
   7  15   5        5.23      -18.05     22.90 o 
  -6  16   5        5.05       33.48     25.29 o 
  -5  16   5       12.39       36.31     25.64 o 
  -4  16   5        5.17       -3.70     21.48 o 
  -3  16   5        3.24       13.10     16.07 o 
  -2  16   5       13.31       -9.47     14.18 o 
  -1  16   5        4.91        3.18     18.42 o 
   0  16   5       58.49       62.56     22.41 o 
   1  16   5        4.80       18.82     20.01 o 
   2  16   5       13.34      -10.99     36.53 o 
   3  16   5        3.20        3.00     18.44 o 
   4  16   5        5.15        8.89     21.15 o 
   5  16   5       12.32       19.93     34.39 o 
   6  16   5        5.02       12.60     24.42 o 
  -5  17   5        6.33       38.69     29.12 o 
  -4  17   5       26.44       -4.43     25.27 o 
  -3  17   5        7.56       10.06     18.56 o 
  -2  17   5       63.79       76.49     27.38 o 
  -1  17   5       10.23       19.68     20.50 o 
   0  17   5        7.48       11.76     22.92 o 
   1  17   5       10.27      -14.53     18.33 o 
   2  17   5       64.94      147.41     30.75 o 
   3  17   5        7.41       -1.29     21.08 o 
   4  17   5       26.88       58.32     27.63 o 
   5  17   5        6.36       13.45     37.41 o 
  -4  18   5        7.41       28.24     36.39 o 
  -3  18   5        9.39        7.86     34.07 o 
  -2  18   5        7.73       21.75     23.37 o 
  -1  18   5       36.25       36.48     25.80 o 
   0  18   5       29.89       48.37     25.71 o 
   1  18   5       36.48       32.69     27.06 o 
   2  18   5        7.62       27.60     38.22 o 
   3  18   5        9.49       -0.16     23.97 o 
   4  18   5        7.43       21.14     24.82 o 
  -1  19   5        2.36       33.68     28.36 o 
   0  19   5        7.07        6.19     27.30 o 
   1  19   5        2.37        7.94     24.98 o 
   0   0   6     3538.06     3545.71     96.61 o 
   1   0   6        8.08        2.65      3.60 o 
   2   0   6     2735.65     2755.27     63.21 o 
   3   0   6     7285.83     7003.56    154.29 o 
   4   0   6     3886.69     3873.27     91.20 o 
   5   0   6        0.53        1.52      4.97 o 
   6   0   6      136.63      151.88     12.23 o 
   7   0   6       24.32       18.86      8.46 o 
   8   0   6       47.63       48.13     10.72 o 
   9   0   6        0.00        2.91     11.79 o 
  10   0   6       16.40       44.07     16.88 o 
  11   0   6        4.63        1.10     35.13 o 
  12   0   6        4.00        3.46     42.46 o 
 -11   1   6        6.58       44.15     24.99 o 
 -10   1   6        2.46        4.38     19.78 o 
  -9   1   6       32.36       37.33     11.71 o 
  -8   1   6       67.21       94.57     14.52 o 
  -7   1   6      279.21      297.38     20.63 o 
  -6   1   6      110.65      134.01     18.19 o 
  -5   1   6      459.45      453.11     24.66 o 
  -4   1   6     2189.63     2168.53     59.39 o 
  -3   1   6      314.93      323.07     23.47 o 
  -2   1   6     1643.91     1715.96     38.34 o 
  -1   1   6     1268.01     1349.19     36.05 o 
   0   1   6       67.11       64.05      7.70 o 
   1   1   6     1290.77     1341.49     36.74 o 
   2   1   6     1631.30     1709.19     37.31 o 
   3   1   6      320.90      314.33     26.60 o 
   4   1   6     2180.97     2276.60     50.65 o 
   5   1   6      456.46      448.90     20.31 o 
   6   1   6      109.66      113.07     10.65 o 
   7   1   6      277.94      275.07     22.20 o 
   8   1   6       67.06       68.16     15.12 o 
   9   1   6       33.59       41.78     14.45 o 
  10   1   6        2.47        2.14     14.18 o 
  11   1   6        6.79       -0.83     20.68 o 
 -11   2   6        0.76       19.94     38.22 o 
 -10   2   6        0.58       -1.41     17.52 o 
  -9   2   6       62.11       84.53     14.53 o 
  -8   2   6       36.19       58.70     16.59 o 
  -7   2   6      427.97      456.04     25.68 o 
  -6   2   6      111.89      103.48     14.79 o 
  -5   2   6      546.97      574.15     24.57 o 
  -4   2   6      779.93      760.93     23.23 o 
  -3   2   6       40.32       49.99      6.51 o 
  -2   2   6      404.52      469.73     16.45 o 
  -1   2   6      120.78      124.99     10.45 o 
   0   2   6      117.60       89.86     13.02 o 
   1   2   6      122.02      104.73      9.81 o 
   2   2   6      405.24      354.96     20.44 o 
   3   2   6       49.40       44.97     13.95 o 
   4   2   6      777.51      780.27     23.99 o 
   5   2   6      548.13      553.42     23.98 o 
   6   2   6      113.23       92.68     10.92 o 
   7   2   6      435.66      473.86     37.29 o 
   8   2   6       36.73       15.56     11.84 o 
   9   2   6       63.05       79.40     18.49 o 
  10   2   6        0.67       -0.28     17.41 o 
  11   2   6        0.81        7.17     31.70 o 
 -11   3   6        2.08      -13.73     22.87 o 
 -10   3   6        0.92       25.70     16.03 o 
  -9   3   6        2.61        1.99     11.84 o 
  -8   3   6       54.15       69.22     13.99 o 
  -7   3   6      161.82      148.25     16.89 o 
  -6   3   6      121.56      108.55     13.31 o 
  -5   3   6      681.38      718.38     28.15 o 
  -4   3   6      642.98      646.61     23.11 o 
  -3   3   6      327.55      343.87     24.98 o 
  -2   3   6      176.24      204.87     12.21 o 
  -1   3   6       88.18       74.95     10.38 o 
   0   3   6       89.29      117.58     10.44 o 
   1   3   6       96.27       82.49     10.70 o 
   2   3   6      184.71      195.35     16.77 o 
   3   3   6      322.08      291.86     21.58 o 
   4   3   6      640.73      612.45     24.28 o 
   5   3   6      672.61      749.78     24.41 o 
   6   3   6      125.17      152.46     20.32 o 
   7   3   6      160.64      140.96     17.47 o 
   8   3   6       53.89       62.39     27.04 o 
   9   3   6        3.01       -5.09     15.80 o 
  10   3   6        0.94       26.86     19.78 o 
  11   3   6        2.15      -14.47     26.57 o 
 -11   4   6        0.86       24.98     20.34 o 
 -10   4   6        1.53       13.86     15.95 o 
  -9   4   6       32.30       30.73     13.18 o 
  -8   4   6       20.75       25.64     12.02 o 
  -7   4   6        4.99       -7.06      8.39 o 
  -6   4   6       16.83        1.90      7.90 o 
  -5   4   6       35.05       44.63      9.02 o 
  -4   4   6       23.89       21.30      6.26 o 
  -3   4   6      148.37      149.17     11.57 o 
  -2   4   6     1009.70     1042.04     28.74 o 
  -1   4   6       17.69       15.43      6.42 o 
   0   4   6       53.37       44.75      7.53 o 
   1   4   6       17.32       10.45      5.25 o 
   2   4   6      998.43     1035.66     31.16 o 
   3   4   6      147.26      135.51     26.89 o 
   4   4   6       27.63       28.54      7.29 o 
   5   4   6       35.05       13.95      8.93 o 
   6   4   6       17.41        5.66      8.71 o 
   7   4   6        4.46       -8.71      8.71 o 
   8   4   6       20.74       26.41     16.14 o 
   9   4   6       32.39       11.85     14.66 o 
  10   4   6        1.27       40.46     25.71 o 
  11   4   6        0.84       -7.01     25.55 o 
 -11   5   6        0.69        7.96     20.55 o 
 -10   5   6        1.61       11.67     14.71 o 
  -9   5   6       49.85       49.27     16.02 o 
  -8   5   6       50.48       48.00     12.47 o 
  -7   5   6        0.83        4.65      8.82 o 
  -6   5   6      228.52      266.54     20.34 o 
  -5   5   6      359.05      354.71     22.00 o 
  -4   5   6      207.30      194.35     12.99 o 
  -3   5   6       72.45       66.73      8.79 o 
  -2   5   6       45.39       51.60      7.89 o 
  -1   5   6      983.06     1011.61     28.15 o 
   0   5   6     2485.23     2542.66     62.51 o 
   1   5   6      995.09      992.99     30.91 o 
   2   5   6       39.90       41.00      8.19 o 
   3   5   6       74.72       64.22     17.07 o 
   4   5   6      208.05      206.69     21.10 o 
   5   5   6      362.85      384.83     34.41 o 
   6   5   6      223.50      296.53     27.48 o 
   7   5   6        0.83        2.70     10.67 o 
   8   5   6       48.68       32.37     16.05 o 
   9   5   6       50.09       75.02     20.26 o 
  10   5   6        1.64        1.55     24.57 o 
  11   5   6        0.61       18.50     28.57 o 
 -11   6   6        2.70       18.33     23.08 o 
 -10   6   6        8.68       30.35     17.71 o 
  -9   6   6        0.12      -12.02     12.02 o 
  -8   6   6      102.18       92.82     16.45 o 
  -7   6   6        2.46        8.58      9.46 o 
  -6   6   6      169.06      200.23     18.88 o 
  -5   6   6      159.29      149.63     12.90 o 
  -4   6   6       51.38       64.82      8.73 o 
  -3   6   6      722.51      759.16     22.17 o 
  -2   6   6      310.13      332.15     15.27 o 
  -1   6   6     1659.22     1730.36     42.08 o 
   0   6   6      493.43      502.14     22.16 o 
   1   6   6     1680.88     1765.84     46.94 o 
   2   6   6      311.79      354.06     23.54 o 
   3   6   6      706.32      709.11     35.20 o 
   4   6   6       50.63       46.76     11.58 o 
   5   6   6      160.17      165.95     20.69 o 
   6   6   6      167.77      220.89     39.78 o 
   7   6   6        3.22       -8.20     12.22 o 
   8   6   6      102.53      155.27     34.19 o 
   9   6   6        0.12      -15.93     17.69 o 
  10   6   6        8.36        0.00     28.32 o 
  11   6   6        2.59       17.48     28.93 o 
 -11   7   6        1.51      -21.15     30.24 o 
 -10   7   6        3.11       10.29     17.63 o 
  -9   7   6       29.83       42.67     17.15 o 
  -8   7   6       52.61       44.57     13.44 o 
  -7   7   6        9.06       20.91     11.15 o 
  -6   7   6      244.44      246.08     20.79 o 
  -5   7   6       41.37       32.09      8.02 o 
  -4   7   6      497.68      457.66     21.00 o 
  -3   7   6       25.73       17.86      7.78 o 
  -2   7   6      743.30      713.66     22.23 o 
  -1   7   6      157.66      160.10     11.44 o 
   0   7   6       28.36       33.61      8.33 o 
   1   7   6      153.98      175.75     13.69 o 
   2   7   6      742.96      731.17     35.45 o 
   3   7   6       27.06       24.54     32.93 o 
   4   7   6      503.75      466.52     31.57 o 
   5   7   6       39.85       63.84     29.81 o 
   6   7   6      246.11      283.13     76.22 o 
   7   7   6        9.18       16.79     21.60 o 
   8   7   6       52.94       58.68     26.37 o 
   9   7   6       29.51        6.76     22.05 o 
  10   7   6        3.08       13.98     26.73 o 
  11   7   6        1.44      -25.35     25.35 o 
 -10   8   6        0.55       14.11     17.32 o 
  -9   8   6        2.80        4.87     14.01 o 
  -8   8   6        8.27       13.26     13.50 o 
  -7   8   6       40.05       47.56     13.90 o 
  -6   8   6      135.75      106.01     15.22 o 
  -5   8   6      123.64      108.61     12.77 o 
  -4   8   6      473.66      503.58     22.78 o 
  -3   8   6      135.20      111.74     17.54 o 
  -2   8   6      110.48      103.22     19.08 o 
  -1   8   6       92.83      115.01     11.17 o 
   0   8   6       53.28       48.19      9.79 o 
   1   8   6       92.11      125.39     19.40 o 
   2   8   6      108.65      113.98     18.12 o 
   3   8   6      133.48      144.50     20.11 o 
   4   8   6      475.62      473.18     32.77 o 
   5   8   6      123.09      126.31     19.61 o 
   6   8   6      139.11      131.56     30.97 o 
   7   8   6       40.47       11.17     20.29 o 
   8   8   6        8.46        0.32     13.04 o 
   9   8   6        2.82       20.90     23.19 o 
  10   8   6        0.67       10.11     26.45 o 
 -10   9   6        7.82       12.21     40.26 o 
  -9   9   6       19.36       11.21     15.89 o 
  -8   9   6       32.18       25.73     24.22 o 
  -7   9   6       40.80       53.79     14.80 o 
  -6   9   6      207.09      185.99     21.17 o 
  -5   9   6       93.72      104.86     13.17 o 
  -4   9   6       93.09       90.48     14.97 o 
  -3   9   6      455.10      508.21     21.78 o 
  -2   9   6       13.63       18.05      6.89 o 
  -1   9   6      689.28      711.30     23.86 o 
   0   9   6       51.24       41.75      8.51 o 
   1   9   6      682.73      699.52     31.93 o 
   2   9   6       13.40       29.78     12.13 o 
   3   9   6      456.19      472.61     33.62 o 
   4   9   6       94.77      134.49     35.44 o 
   5   9   6       98.14       80.94     35.66 o 
   6   9   6      204.24      234.68     41.04 o 
   7   9   6       40.50      122.25     34.80 o 
   8   9   6       32.73       35.97     17.96 o 
   9   9   6       19.90       40.55     25.31 o 
  10   9   6        7.74       24.12     29.91 o 
 -10  10   6       35.83       55.26     39.61 o 
  -9  10   6        1.53       14.92     17.17 o 
  -8  10   6       14.74       37.57     16.35 o 
  -7  10   6        2.15        0.77     11.77 o 
  -6  10   6       13.49       10.39     12.25 o 
  -5  10   6      135.35      111.67     13.53 o 
  -4  10   6      143.79      150.73     15.93 o 
  -3  10   6       25.10       30.13      8.59 o 
  -2  10   6        6.69       13.19      7.05 o 
  -1  10   6       12.81       20.58      7.34 o 
   0  10   6       12.71        6.38      7.19 o 
   1  10   6       11.41       26.26     12.09 o 
   2  10   6        6.91       17.00      8.80 o 
   3  10   6       22.11       27.22     14.35 o 
   4  10   6      144.36      161.51     29.83 o 
   5  10   6      135.71      173.86     35.58 o 
   6  10   6       14.07        9.09     22.74 o 
   7  10   6        2.28       -8.07     21.96 o 
   8  10   6       14.55       10.01     17.08 o 
   9  10   6        1.63       -8.92     26.57 o 
  10  10   6       35.75       22.58     27.30 o 
  -9  11   6        0.51        7.68     24.15 o 
  -8  11   6       13.52       10.05     15.32 o 
  -7  11   6        1.11        1.00     12.67 o 
  -6  11   6       93.66       76.28     16.68 o 
  -5  11   6        9.28       11.40      9.91 o 
  -4  11   6      203.38      174.85     27.02 o 
  -3  11   6      290.22      265.93     37.89 o 
  -2  11   6       66.41       79.39     11.84 o 
  -1  11   6       35.43       42.01     11.00 o 
   0  11   6       66.08       75.90     14.28 o 
   1  11   6       34.97       38.21     12.36 o 
   2  11   6       66.76       58.95     17.05 o 
   3  11   6      291.08      226.17     26.79 o 
   4  11   6      204.68      219.52     40.76 o 
   5  11   6        8.57       -4.97     22.66 o 
   6  11   6       94.88       79.59     32.28 o 
   7  11   6        1.12      -15.47     20.11 o 
   8  11   6       14.17       20.09     19.65 o 
   9  11   6        0.57      -16.71     26.65 o 
  -9  12   6        1.75      -11.29     33.09 o 
  -8  12   6        2.31      -11.95     17.64 o 
  -7  12   6       25.22       22.69     15.46 o 
  -6  12   6       72.26       87.73     28.41 o 
  -5  12   6       71.82       63.63     14.84 o 
  -4  12   6       25.98       30.26     12.23 o 
  -3  12   6      104.96      103.60     16.59 o 
  -2  12   6       58.06       60.08     12.19 o 
  -1  12   6        8.23        7.74     11.02 o 
   0  12   6      180.76      171.82     36.17 o 
   1  12   6        8.35        9.89     10.65 o 
   2  12   6       58.78       67.68     23.02 o 
   3  12   6      103.86      149.28     35.58 o 
   4  12   6       26.76       48.33     25.06 o 
   5  12   6       72.31       50.17     28.40 o 
   6  12   6       70.56       63.68     20.94 o 
   7  12   6       25.07       43.67     42.32 o 
   8  12   6        2.33       -2.85     20.44 o 
   9  12   6        1.82       12.27     30.68 o 
  -8  13   6       29.21       26.89     26.03 o 
  -7  13   6        5.97        3.35     14.95 o 
  -6  13   6       36.33       13.67     15.27 o 
  -5  13   6        6.63       32.50     14.03 o 
  -4  13   6        1.27       14.20     12.03 o 
  -3  13   6       38.15       24.18     12.46 o 
  -2  13   6      172.72      139.10     25.90 o 
  -1  13   6      298.60      311.95     36.45 o 
   0  13   6       56.40       46.84     14.78 o 
   1  13   6      300.38      295.40     40.97 o 
   2  13   6      169.73      121.50     24.94 o 
   3  13   6       38.82       26.44     17.20 o 
   4  13   6        1.33       36.47     24.29 o 
   5  13   6        6.73       25.41     18.11 o 
   6  13   6       36.11       34.76     20.43 o 
   7  13   6        5.91        3.39     21.71 o 
   8  13   6       29.55        6.76     31.09 o 
  -8  14   6       11.31        9.33     32.03 o 
  -7  14   6        2.90       -9.34     16.66 o 
  -6  14   6       12.13       14.24     17.53 o 
  -5  14   6       16.23       18.03     15.01 o 
  -4  14   6       16.37        4.04     14.87 o 
  -3  14   6       45.25       62.53     17.62 o 
  -2  14   6       22.11       44.52     15.91 o 
  -1  14   6       28.51       28.45     15.62 o 
   0  14   6       24.54        4.66     18.19 o 
   1  14   6       28.82       24.81     17.85 o 
   2  14   6       21.88       28.97     18.53 o 
   3  14   6       46.31       44.23     20.34 o 
   4  14   6       16.33       15.81     17.10 o 
   5  14   6       16.38       35.13     19.61 o 
   6  14   6       12.47       26.42     20.61 o 
   7  14   6        2.64        2.91     22.35 o 
   8  14   6       11.24       32.23     34.15 o 
  -7  15   6        1.91      -21.06     41.28 o 
  -6  15   6        1.45       -9.64     18.71 o 
  -5  15   6       20.20       27.53     18.39 o 
  -4  15   6       32.04       28.56     36.08 o 
  -3  15   6       26.16       13.78     19.72 o 
  -2  15   6        1.91        2.41     14.66 o 
  -1  15   6       26.95       42.74     17.07 o 
   0  15   6       49.27       55.90     21.68 o 
   1  15   6       26.94       22.39     20.30 o 
   2  15   6        1.83       -2.96     19.28 o 
   3  15   6       25.64       40.54     20.66 o 
   4  15   6       32.09       29.54     19.97 o 
   5  15   6       20.61       -2.09     20.39 o 
   6  15   6        1.46      -21.35     21.35 o 
   7  15   6        1.88       29.32     24.96 o 
  -6  16   6        8.97       36.14     33.37 o 
  -5  16   6        2.05       15.71     24.69 o 
  -4  16   6       23.14       46.97     25.81 o 
  -3  16   6        1.76       -2.45     21.82 o 
  -2  16   6       39.74       55.18     19.80 o 
  -1  16   6       20.09       24.55     21.73 o 
   0  16   6        9.16       -8.09     18.15 o 
   1  16   6       20.01       20.72     20.23 o 
   2  16   6       39.47       25.85     21.07 o 
   3  16   6        1.70      -18.85     18.85 o 
   4  16   6       23.85       36.92     37.78 o 
   5  16   6        2.08      -14.47     32.03 o 
   6  16   6        9.17      -14.45     21.92 o 
  -5  17   6        2.60       32.27     37.98 o 
  -4  17   6       21.30       52.46     27.77 o 
  -3  17   6        2.88       -5.75     24.44 o 
  -2  17   6        4.41       37.33     24.70 o 
  -1  17   6       16.32       13.04     22.09 o 
   0  17   6       38.69       42.77     27.63 o 
   1  17   6       16.85       29.32     22.58 o 
   2  17   6        4.27      -15.42     21.53 o 
   3  17   6        2.87      -20.19     20.19 o 
   4  17   6       21.29       -3.91     33.37 o 
   5  17   6        2.45       40.79     38.92 o 
  -3  18   6        3.38      -14.47     34.92 o 
  -2  18   6        5.61        1.83     29.83 o 
  -1  18   6        8.40       11.42     23.13 o 
   0  18   6        3.36       -6.97     21.13 o 
   1  18   6        8.55        5.02     23.64 o 
   2  18   6        5.59       13.98     25.49 o 
   3  18   6        3.21       14.64     25.20 o 
   1   0   7     2232.72     2164.76     46.51 o 
   2   0   7     1771.82     1819.83     40.70 o 
   3   0   7     2365.75     2226.08     48.03 o 
   4   0   7       11.51       12.26      7.32 o 
   5   0   7      704.51      726.61     27.06 o 
   6   0   7      611.96      610.15     26.65 o 
   7   0   7       77.17       60.40     10.20 o 
   8   0   7       27.10       28.95     14.08 o 
   9   0   7       26.61       43.49     16.39 o 
  10   0   7        1.58      -14.74     14.74 o 
  11   0   7        7.64      -10.72     37.16 o 
 -11   1   7       11.10       13.03     24.19 o 
 -10   1   7        7.33      -13.28     14.72 o 
  -9   1   7       37.49       60.14     27.98 o 
  -8   1   7      174.31      142.08     17.21 o 
  -7   1   7       24.96       23.85      8.95 o 
  -6   1   7      200.89      219.44     27.39 o 
  -5   1   7       28.56       22.70      8.97 o 
  -4   1   7      408.65      369.04     22.12 o 
  -3   1   7      779.45      797.27     23.19 o 
  -2   1   7     2275.97     2253.92     56.04 o 
  -1   1   7      486.81      444.42     19.07 o 
   0   1   7       83.44       76.54      8.85 o 
   1   1   7      491.80      466.83     32.57 o 
   2   1   7     2275.20     2176.38     47.15 o 
   3   1   7      773.69      778.74     33.27 o 
   4   1   7      397.73      392.44     29.37 o 
   5   1   7       28.59       30.65     13.90 o 
   6   1   7      197.02      224.40     16.98 o 
   7   1   7       25.19       31.83     13.75 o 
   8   1   7      170.98      198.26     27.16 o 
   9   1   7       38.25       17.10     14.56 o 
  10   1   7        7.35        8.14     15.47 o 
  11   1   7       11.07      -12.48     23.27 o 
 -11   2   7        4.01       -2.23     24.23 o 
 -10   2   7        2.05      -12.69     15.90 o 
  -9   2   7       17.72       -4.13     10.14 o 
  -8   2   7        0.65       -9.27      9.27 o 
  -7   2   7      593.00      609.76     43.52 o 
  -6   2   7      117.42       60.86     12.35 o 
  -5   2   7       24.81       21.60     13.61 o 
  -4   2   7       14.71       17.11      7.94 o 
  -3   2   7      744.70      706.15     22.43 o 
  -2   2   7      184.84      173.28     20.17 o 
  -1   2   7      132.35      134.63     23.97 o 
   0   2   7     1628.14     1503.96     41.34 o 
   1   2   7      133.52      128.22     11.77 o 
   2   2   7      186.42      161.70     24.41 o 
   3   2   7      737.36      699.74     20.35 o 
   4   2   7       15.68        6.15      7.86 o 
   5   2   7       24.65       19.10      7.21 o 
   6   2   7      111.04      133.98     13.10 o 
   7   2   7      590.35      600.07     33.09 o 
   8   2   7        0.52       -5.86     10.78 o 
   9   2   7       17.66        5.89     13.28 o 
  10   2   7        1.73      -14.45     18.25 o 
  11   2   7        4.12        4.05     24.53 o 
 -11   3   7        5.82        3.23     23.15 o 
 -10   3   7        1.31      -13.07     13.07 o 
  -9   3   7       79.17       88.79     16.82 o 
  -8   3   7       35.83       45.40     13.00 o 
  -7   3   7       96.11      104.21     20.66 o 
  -6   3   7       54.47       38.59     10.26 o 
  -5   3   7      456.53      511.07     28.52 o 
  -4   3   7      154.85      160.36     12.07 o 
  -3   3   7       44.69       35.92     14.20 o 
  -2   3   7      210.65      202.36     12.91 o 
  -1   3   7      120.21       96.85     10.29 o 
   0   3   7       37.02       67.12     14.97 o 
   1   3   7      118.37       99.36     10.51 o 
   2   3   7      202.19      195.01     13.85 o 
   3   3   7       43.42       56.96     12.43 o 
   4   3   7      155.66      131.50     12.52 o 
   5   3   7      450.55      464.44     22.96 o 
   6   3   7       56.04       45.19     12.18 o 
   7   3   7       95.00       99.90     16.06 o 
   8   3   7       35.69       73.66     16.09 o 
   9   3   7       78.38       50.04     20.39 o 
  10   3   7        1.32      -14.45     21.64 o 
  11   3   7        5.79      -19.80     29.67 o 
 -11   4   7        3.80      -15.35     22.71 o 
 -10   4   7        9.93       10.62     15.83 o 
  -9   4   7       12.48       -8.52     12.28 o 
  -8   4   7        3.94        8.84     10.87 o 
  -7   4   7       86.97       84.55     14.17 o 
  -6   4   7       12.44       10.11      8.78 o 
  -5   4   7       39.20       21.10      9.73 o 
  -4   4   7      135.40      140.21     15.89 o 
  -3   4   7       61.84       47.12      7.71 o 
  -2   4   7      684.76      694.40     23.13 o 
  -1   4   7      331.30      373.69     19.23 o 
   0   4   7      977.86      908.42     30.13 o 
   1   4   7      317.97      347.74     18.42 o 
   2   4   7      684.67      678.70     27.28 o 
   3   4   7       61.40       57.76      8.51 o 
   4   4   7      137.80      112.09     11.60 o 
   5   4   7       39.70       57.81     21.35 o 
   6   4   7       12.88        8.15     13.63 o 
   7   4   7       86.93       86.74     15.69 o 
   8   4   7        3.76       25.50     15.78 o 
   9   4   7       12.99       32.92     17.87 o 
  10   4   7       10.26       12.63     24.82 o 
  11   4   7        3.62        4.97     31.62 o 
 -11   5   7        2.30       -1.92     22.11 o 
 -10   5   7        6.82        7.73     15.63 o 
  -9   5   7       14.22       14.14     13.76 o 
  -8   5   7      110.99      134.84     18.50 o 
  -7   5   7        2.23        2.38      9.48 o 
  -6   5   7       89.98       87.16     15.01 o 
  -5   5   7      169.00      150.14     17.85 o 
  -4   5   7       83.31       93.22     11.03 o 
  -3   5   7       48.70       44.66     11.75 o 
  -2   5   7     1173.75     1197.47     55.01 o 
  -1   5   7      944.38     1072.87     38.20 o 
   0   5   7      114.98      111.87     11.43 o 
   1   5   7      946.67      965.22     32.01 o 
   2   5   7     1163.24     1173.08     36.45 o 
   3   5   7       47.61       83.59     15.70 o 
   4   5   7       81.59       96.51     19.64 o 
   5   5   7      167.19      190.13     22.69 o 
   6   5   7       88.45       74.34     16.57 o 
   7   5   7        2.34      -10.23     12.31 o 
   8   5   7      111.60      111.13     23.05 o 
   9   5   7       14.28       27.83     24.21 o 
  10   5   7        6.88       -0.24     21.96 o 
  11   5   7        2.41        2.36     31.83 o 
 -11   6   7        0.19       15.54     23.60 o 
 -10   6   7        1.44       14.44     17.24 o 
  -9   6   7        4.76        9.43     13.80 o 
  -8   6   7       21.36       17.97     12.81 o 
  -7   6   7        9.79        4.00     10.12 o 
  -6   6   7      220.29      233.93     44.45 o 
  -5   6   7      460.04      449.12     29.90 o 
  -4   6   7      320.44      359.91     20.60 o 
  -3   6   7      240.01      252.07     19.85 o 
  -2   6   7      702.00      726.40     25.71 o 
  -1   6   7      642.03      662.59     23.23 o 
   0   6   7      138.75      151.09     18.68 o 
   1   6   7      643.36      611.90     25.44 o 
   2   6   7      712.19      793.42     27.15 o 
   3   6   7      243.32      245.31     54.36 o 
   4   6   7      319.59      368.43     29.07 o 
   5   6   7      458.75      513.60     35.14 o 
   6   6   7      226.05      198.30     25.22 o 
   7   6   7        9.39       12.17     14.45 o 
   8   6   7       21.16       26.94     24.57 o 
   9   6   7        4.92       14.71     24.73 o 
  10   6   7        1.57      -15.20     23.43 o 
  11   6   7        0.18        0.98     29.18 o 
 -10   7   7        0.11      -14.67     14.67 o 
  -9   7   7        0.87       11.81     14.31 o 
  -8   7   7       56.57       45.02     17.53 o 
  -7   7   7       96.76       95.48     20.95 o 
  -6   7   7       56.17       69.24     14.22 o 
  -5   7   7       35.32       25.18     13.66 o 
  -4   7   7      183.06      183.10     15.97 o 
  -3   7   7      132.53      144.53     13.79 o 
  -2   7   7      115.03      139.82     18.99 o 
  -1   7   7      486.63      521.17     22.20 o 
   0   7   7        0.41        0.46      9.03 o 
   1   7   7      473.31      502.45     49.51 o 
   2   7   7      119.26      100.12     16.77 o 
   3   7   7      131.76      121.19     17.75 o 
   4   7   7      185.44      169.49     21.24 o 
   5   7   7       33.30       22.63     12.19 o 
   6   7   7       56.25       32.72     18.34 o 
   7   7   7       96.10       95.34     23.51 o 
   8   7   7       56.81       31.22     23.68 o 
   9   7   7        0.80       -0.53     15.84 o 
  10   7   7        0.11       38.83     26.77 o 
 -10   8   7        1.02       -7.21     21.13 o 
  -9   8   7        4.29       18.28     15.77 o 
  -8   8   7        3.18       -1.65     12.03 o 
  -7   8   7        4.75       14.00     11.71 o 
  -6   8   7        5.67       -2.76      9.84 o 
  -5   8   7       19.21        9.30     10.73 o 
  -4   8   7      164.11      161.55     21.35 o 
  -3   8   7       78.28       83.62     10.35 o 
  -2   8   7      100.67       97.25     10.35 o 
  -1   8   7       52.34       36.33      9.40 o 
   0   8   7      217.75      203.35     17.27 o 
   1   8   7       48.33       35.06     12.98 o 
   2   8   7      101.39      101.94     17.34 o 
   3   8   7       72.87       85.91     16.31 o 
   4   8   7      163.01      173.14     22.40 o 
   5   8   7       19.13       23.61     13.61 o 
   6   8   7        6.11       -8.18     13.31 o 
   7   8   7        5.37        3.30     22.37 o 
   8   8   7        3.12       14.55     27.38 o 
   9   8   7        4.07       -0.78     17.27 o 
  10   8   7        1.12        9.33     25.79 o 
 -10   9   7        5.93       20.42     33.05 o 
  -9   9   7       17.88       18.33     24.95 o 
  -8   9   7       22.40       17.81     14.52 o 
  -7   9   7        5.80       25.47     13.32 o 
  -6   9   7       89.59       72.13     18.65 o 
  -5   9   7        9.92       -0.04      8.49 o 
  -4   9   7      347.06      365.34     47.44 o 
  -3   9   7      190.15      196.96     24.55 o 
  -2   9   7      580.33      663.70     24.42 o 
  -1   9   7      115.07      130.31     12.11 o 
   0   9   7      134.63      101.81     37.66 o 
   1   9   7      113.21      161.64     48.80 o 
   2   9   7      579.29      514.18     36.34 o 
   3   9   7      191.77      183.60     23.61 o 
   4   9   7      343.95      324.00     30.58 o 
   5   9   7       10.84       11.03     23.37 o 
   6   9   7       88.16       88.07     29.79 o 
   7   9   7        5.81       -4.36     23.84 o 
   8   9   7       22.35       -4.56     24.57 o 
   9   9   7       18.01       55.38     28.32 o 
  10   9   7        5.93      -22.70     24.04 o 
  -9  10   7       21.48       17.33     17.02 o 
  -8  10   7        3.30        5.73     13.66 o 
  -7  10   7       64.68       55.18     14.70 o 
  -6  10   7       77.15       73.67     20.93 o 
  -5  10   7       24.63       36.48     11.91 o 
  -4  10   7       66.53       56.66     12.55 o 
  -3  10   7       10.85       17.86      8.18 o 
  -2  10   7      141.48      130.94     13.38 o 
  -1  10   7       46.36       54.24      9.13 o 
   0  10   7      269.23      317.80     41.83 o 
   1  10   7       45.65       30.81     14.08 o 
   2  10   7      141.50      143.37     21.99 o 
   3  10   7       11.40       50.23     30.15 o 
   4  10   7       62.93       85.68     28.87 o 
   5  10   7       24.78       49.39     23.35 o 
   6  10   7       75.69       25.88     26.57 o 
   7  10   7       64.08        5.99     27.10 o 
   8  10   7        3.40      -12.61     15.66 o 
   9  10   7       21.35       33.82     28.61 o 
  -9  11   7       15.10        4.77     34.80 o 
  -8  11   7        1.52      -11.90     13.90 o 
  -7  11   7       25.13       13.56     14.07 o 
  -6  11   7       41.00       56.10     20.41 o 
  -5  11   7      199.61      210.93     21.11 o 
  -4  11   7       67.98       56.49     14.25 o 
  -3  11   7       11.69       11.52      8.78 o 
  -2  11   7       50.05       52.08     12.58 o 
  -1  11   7      115.94      139.82     34.95 o 
   0  11   7      164.39      185.86     20.60 o 
   1  11   7      117.34      136.62     18.55 o 
   2  11   7       52.00       46.99     20.52 o 
   3  11   7       11.72       22.10     14.35 o 
   4  11   7       68.50       89.86     31.05 o 
   5  11   7      202.14      145.42     36.93 o 
   6  11   7       40.95       46.01     29.14 o 
   7  11   7       25.63       39.04     31.50 o 
   8  11   7        1.55       -3.26     20.35 o 
   9  11   7       14.76       -5.95     30.32 o 
  -9  12   7        0.04        5.95     33.58 o 
  -8  12   7       15.79       21.60     17.44 o 
  -7  12   7        0.53        6.52     16.91 o 
  -6  12   7       21.57       29.89     16.66 o 
  -5  12   7       34.10       26.82     13.83 o 
  -4  12   7       21.10       14.16     11.49 o 
  -3  12   7        5.58       15.37     11.16 o 
  -2  12   7      134.25      119.11     17.51 o 
  -1  12   7      360.28      378.51     52.63 o 
   0  12   7       62.34       52.48     22.72 o 
   1  12   7      357.79      376.42     29.71 o 
   2  12   7      134.31      124.62     22.89 o 
   3  12   7        6.28       -4.89     18.99 o 
   4  12   7       21.10       41.52     27.51 o 
   5  12   7       34.50       32.19     27.22 o 
   6  12   7       22.02       45.19     30.56 o 
   7  12   7        0.57        4.13     27.47 o 
   8  12   7       15.89       21.06     22.04 o 
   9  12   7        0.03      -10.23     28.57 o 
  -8  13   7       19.36       15.24     31.62 o 
  -7  13   7        0.33       11.43     17.84 o 
  -6  13   7       24.75       25.64     17.68 o 
  -5  13   7       38.89       69.32     16.40 o 
  -4  13   7        3.65       -2.64     11.84 o 
  -3  13   7       45.37       16.84     14.76 o 
  -2  13   7       60.86       43.97     25.59 o 
  -1  13   7      104.39       97.96     19.05 o 
   0  13   7        1.04        9.48     13.01 o 
   1  13   7      103.08      118.24     19.31 o 
   2  13   7       63.23        6.85     25.18 o 
   3  13   7       45.80       45.03     26.16 o 
   4  13   7        3.57       17.48     23.92 o 
   5  13   7       39.50       73.43     35.05 o 
   6  13   7       24.49       14.37     22.05 o 
   7  13   7        0.33      -10.73     19.63 o 
   8  13   7       19.45        7.17     24.23 o 
  -7  14   7        8.52       12.69     23.57 o 
  -6  14   7        1.59       -6.94     17.39 o 
  -5  14   7        1.73       19.44     15.25 o 
  -4  14   7        7.36       16.06     16.06 o 
  -3  14   7        0.98       21.88     20.10 o 
  -2  14   7       85.61       76.91     23.89 o 
  -1  14   7       12.17       14.48     15.59 o 
   0  14   7      119.59      128.85     21.32 o 
   1  14   7       12.05        6.84     17.78 o 
   2  14   7       86.30       75.85     22.75 o 
   3  14   7        1.03      -13.37     23.63 o 
   4  14   7        7.86       46.62     31.25 o 
   5  14   7        1.71       21.47     30.07 o 
   6  14   7        1.45       -6.98     19.20 o 
   7  14   7        8.70       11.73     22.69 o 
  -6  15   7       11.73       29.06     25.51 o 
  -5  15   7       24.40       24.91     18.00 o 
  -4  15   7        0.41       24.98     21.84 o 
  -3  15   7        4.60       10.11     20.62 o 
  -2  15   7        7.95       27.39     17.79 o 
  -1  15   7       26.50       39.44     17.43 o 
   0  15   7        9.73        1.32     18.01 o 
   1  15   7       25.49       35.58     21.62 o 
   2  15   7        7.67       -5.39     19.97 o 
   3  15   7        4.71      -24.21     24.21 o 
   4  15   7        0.38       17.63     19.75 o 
   5  15   7       24.04        4.34     19.12 o 
   6  15   7       11.99        5.30     22.69 o 
  -6  16   7        0.72      -32.80     32.80 o 
  -5  16   7       12.89       57.14     28.36 o 
  -4  16   7        6.86      -11.64     24.20 o 
  -3  16   7       20.10       14.29     23.94 o 
  -2  16   7        1.49        7.48     17.70 o 
  -1  16   7        9.36       20.83     21.72 o 
   0  16   7       26.86       39.06     22.02 o 
   1  16   7        9.48      -35.55     35.55 o 
   2  16   7        1.48       -5.17     39.75 o 
   3  16   7       19.49       25.63     31.62 o 
   4  16   7        6.92        4.03     32.19 o 
   5  16   7       12.92       59.09     40.83 o 
   6  16   7        0.74        1.26     29.83 o 
  -4  17   7       15.47      -25.40     25.40 o 
  -3  17   7        6.43        9.97     25.77 o 
  -2  17   7       48.80       78.04     38.98 o 
  -1  17   7        5.71        2.76     23.20 o 
   0  17   7        4.12        5.82     22.98 o 
   1  17   7        5.72       -8.41     20.63 o 
   2  17   7       48.39       33.14     25.78 o 
   3  17   7        6.48       29.38     36.43 o 
   4  17   7       15.12      -17.44     32.97 o 
  -2  18   7        1.49       -3.87     33.37 o 
  -1  18   7       12.45        8.24     25.89 o 
   0  18   7        7.48       12.72     25.57 o 
   1  18   7       12.40       -3.63     23.19 o 
   2  18   7        1.48        5.51     24.60 o 
   0   0   8     6361.12     6701.29    175.52 o 
   1   0   8       43.17       41.33      9.83 o 
   2   0   8       42.11       47.45     12.64 o 
   3   0   8        4.15        4.11      5.16 o 
   4   0   8       12.52       12.22      6.39 o 
   5   0   8       34.30       15.17      7.52 o 
   6   0   8      211.81      198.23     24.01 o 
   7   0   8       11.80       13.20      9.62 o 
   8   0   8        2.75       -9.60     11.42 o 
   9   0   8       15.60       17.12     15.30 o 
  10   0   8        6.91        8.83     16.59 o 
  11   0   8       13.96        9.58     38.51 o 
 -11   1   8        0.03       16.93     25.65 o 
 -10   1   8        5.22       15.09     18.13 o 
  -9   1   8        5.61       -9.00     14.12 o 
  -8   1   8       40.70       45.35     13.02 o 
  -7   1   8      272.75      247.85     20.65 o 
  -6   1   8      149.61      146.69     33.09 o 
  -5   1   8      293.61      325.12     33.30 o 
  -4   1   8      855.81      875.97     51.20 o 
  -3   1   8      356.01      387.47     25.17 o 
  -2   1   8       37.68       39.00     12.91 o 
  -1   1   8      173.39      185.06     14.09 o 
   0   1   8        0.01       -0.35      4.55 o 
   1   1   8      177.30      187.67     14.87 o 
   2   1   8       32.66       32.12      6.41 o 
   3   1   8      358.90      382.92     15.96 o 
   4   1   8      845.21      930.62     33.41 o 
   5   1   8      302.73      346.05     19.73 o 
   6   1   8      152.85      141.90     14.43 o 
   7   1   8      275.11      280.56     48.88 o 
   8   1   8       38.83       44.13     15.36 o 
   9   1   8        5.06       -3.86     14.63 o 
  10   1   8        5.22       19.60     16.40 o 
  11   1   8        0.06      -11.94     24.08 o 
 -11   2   8        7.22       32.53     26.26 o 
 -10   2   8        4.64       21.05     18.14 o 
  -9   2   8        8.74        1.58     12.69 o 
  -8   2   8      156.28      199.38     25.07 o 
  -7   2   8       71.35       49.46     30.11 o 
  -6   2   8      271.70      302.50     24.34 o 
  -5   2   8       93.26       94.95     14.14 o 
  -4   2   8       60.49       47.96     14.04 o 
  -3   2   8      828.63      875.80     34.09 o 
  -2   2   8       51.16       57.97     12.20 o 
  -1   2   8      554.45      567.24     23.82 o 
   0   2   8       35.26       38.45      9.97 o 
   1   2   8      559.20      612.83     24.34 o 
   2   2   8       51.35       34.89     17.10 o 
   3   2   8      857.16      890.90     32.25 o 
   4   2   8       58.64       63.86      9.84 o 
   5   2   8       92.72       65.05     10.88 o 
   6   2   8      274.55      258.59     27.92 o 
   7   2   8       66.81       61.60     14.51 o 
   8   2   8      155.68      193.33     23.25 o 
   9   2   8        8.99       22.00     15.93 o 
  10   2   8        4.93       38.65     20.92 o 
  11   2   8        7.12       11.53     23.91 o 
 -11   3   8        4.62      -15.12     27.30 o 
 -10   3   8        7.59        1.72     18.03 o 
  -9   3   8       30.31       32.83     14.57 o 
  -8   3   8        6.36        1.62     10.79 o 
  -7   3   8        0.89       -4.85     10.11 o 
  -6   3   8       81.83      106.78     21.44 o 
  -5   3   8      288.90      264.21     22.55 o 
  -4   3   8      365.24      356.29     32.27 o 
  -3   3   8      162.87      160.48     19.21 o 
  -2   3   8      262.58      230.16     22.08 o 
  -1   3   8      490.40      393.78     20.79 o 
   0   3   8       37.63       45.38     14.96 o 
   1   3   8      495.30      496.21     40.00 o 
   2   3   8      256.84      263.60     17.01 o 
   3   3   8      163.23      156.56     13.94 o 
   4   3   8      369.95      369.81     20.81 o 
   5   3   8      298.03      302.16     28.32 o 
   6   3   8       79.53       57.88     15.20 o 
   7   3   8        0.80       -0.61     10.66 o 
   8   3   8        5.49       12.05     18.44 o 
   9   3   8       30.39       64.29     20.72 o 
  10   3   8        7.57       22.41     34.76 o 
  11   3   8        4.70       16.46     29.67 o 
 -11   4   8        2.29       63.81     36.55 o 
 -10   4   8       12.21       17.27     17.14 o 
  -9   4   8        9.87       -5.26     12.80 o 
  -8   4   8       22.28       27.30     12.98 o 
  -7   4   8        8.58       17.66     11.68 o 
  -6   4   8       82.19       88.19     15.74 o 
  -5   4   8      304.65      295.61     24.12 o 
  -4   4   8      111.75      132.28     24.89 o 
  -3   4   8        4.21        7.82      5.70 o 
  -2   4   8      312.94      313.38     19.66 o 
  -1   4   8      424.19      429.08     33.30 o 
   0   4   8      925.58     1025.94     42.80 o 
   1   4   8      427.53      435.39     21.16 o 
   2   4   8      317.01      346.87     22.14 o 
   3   4   8        4.60        5.51      9.58 o 
   4   4   8      111.01       52.02     17.44 o 
   5   4   8      304.86      325.05     29.89 o 
   6   4   8       78.60       95.90     22.76 o 
   7   4   8        9.30       20.52     14.08 o 
   8   4   8       21.78       33.84     18.03 o 
   9   4   8        9.94       14.93     18.82 o 
  11   4   8        2.17       33.17     34.03 o 
 -11   5   8        0.58      -19.19     29.87 o 
 -10   5   8        0.37       -6.00     17.58 o 
  -9   5   8       15.33       12.21     14.64 o 
  -8   5   8       11.09       16.53     12.27 o 
  -7   5   8       31.39       14.28     19.92 o 
  -6   5   8      110.90       91.05     16.77 o 
  -5   5   8        9.64        3.99     12.40 o 
  -4   5   8       74.70       75.77     12.12 o 
  -3   5   8      100.08       86.84     11.09 o 
  -2   5   8      320.16      344.69     18.77 o 
  -1   5   8      293.66      327.98     21.86 o 
   0   5   8        7.68       17.90     10.42 o 
   1   5   8      290.59      332.08     21.09 o 
   2   5   8      328.36      367.67     20.07 o 
   3   5   8      102.52      115.51     38.23 o 
   4   5   8       71.95       61.77     29.18 o 
   5   5   8        8.98       10.29     10.94 o 
   6   5   8      113.49      126.02     67.33 o 
   7   5   8       31.41       45.14     17.16 o 
   8   5   8       11.95        7.37     27.34 o 
   9   5   8       15.34       40.87     22.01 o 
  10   5   8        0.39       16.46     26.08 o 
  11   5   8        0.66       52.36     37.73 o 
 -10   6   8        9.47        5.50     16.49 o 
  -9   6   8        8.51        3.94     13.35 o 
  -8   6   8       34.61       37.49     25.46 o 
  -7   6   8       87.14       76.83     17.67 o 
  -6   6   8        2.73        6.89     13.14 o 
  -5   6   8      108.35      133.68     20.86 o 
  -4   6   8      442.58      428.83     22.85 o 
  -3   6   8      396.29      446.75     37.02 o 
  -2   6   8       75.40       62.67      9.74 o 
  -1   6   8      144.36      163.21     16.82 o 
   0   6   8       19.43       24.08      8.45 o 
   1   6   8      151.94      141.04     21.29 o 
   2   6   8       75.77       76.03     12.81 o 
   3   6   8      385.53      455.21     47.43 o 
   4   6   8      443.34      464.42     34.03 o 
   5   6   8      108.98      116.43     19.79 o 
   6   6   8        2.44       -5.17     12.18 o 
   7   6   8       86.01       62.30     19.02 o 
   8   6   8       34.84       29.69     19.41 o 
   9   6   8        8.17       23.80     27.63 o 
  10   6   8        9.54       21.64     26.12 o 
 -10   7   8        4.87        4.04     20.13 o 
  -9   7   8        3.30        8.39     15.32 o 
  -8   7   8       20.78        4.98     13.19 o 
  -7   7   8       86.56       66.39     16.62 o 
  -6   7   8       19.21        2.10     14.24 o 
  -5   7   8        9.01       -9.09      9.09 o 
  -4   7   8      445.06      452.58     24.70 o 
  -3   7   8       10.44       12.24      9.55 o 
  -2   7   8       87.35       81.42     11.49 o 
  -1   7   8      178.59      208.98     18.29 o 
   0   7   8      318.10      332.48     47.72 o 
   1   7   8      178.68      212.24     16.95 o 
   2   7   8       87.68       97.88     17.57 o 
   3   7   8       11.26       12.44     10.54 o 
   4   7   8      453.04      506.00     49.66 o 
   5   7   8        9.98      -11.66     11.66 o 
   6   7   8       19.21       10.79     12.94 o 
   7   7   8       86.52      115.92     33.66 o 
   8   7   8       20.90       33.82     27.22 o 
   9   7   8        3.50      -25.63     25.63 o 
  10   7   8        4.87      -10.51     27.22 o 
 -10   8   8        4.58       16.38     27.95 o 
  -9   8   8        0.37       12.68     15.94 o 
  -8   8   8       28.79       32.84     15.60 o 
  -7   8   8       15.60        6.82     14.00 o 
  -6   8   8       21.01        0.70     12.64 o 
  -5   8   8       19.39       -5.03     15.09 o 
  -4   8   8      583.29      656.10     33.51 o 
  -3   8   8       17.73       23.41      9.26 o 
  -2   8   8       81.82       85.21     18.71 o 
  -1   8   8       30.38       23.47     15.21 o 
   0   8   8      144.85      178.33     17.21 o 
   1   8   8       30.50       19.66     12.65 o 
   2   8   8       82.08       93.03     18.21 o 
   3   8   8       18.21       10.99     10.91 o 
   4   8   8      572.25      581.22     40.26 o 
   5   8   8       19.27       24.24     13.91 o 
   6   8   8       21.32        1.59     13.88 o 
   7   8   8       15.45       53.55     29.87 o 
   8   8   8       29.05       46.17     31.46 o 
   9   8   8        0.32       37.12     33.46 o 
  10   8   8        4.75       -4.69     27.10 o 
 -10   9   8        2.17       17.11     31.13 o 
  -9   9   8        7.24      -15.42     15.42 o 
  -8   9   8       31.81       12.17     17.44 o 
  -7   9   8       41.30       41.27     17.32 o 
  -6   9   8        4.06        7.31     12.69 o 
  -5   9   8       30.56       32.25     22.63 o 
  -4   9   8      353.29      340.14     26.72 o 
  -3   9   8       18.27       19.31      9.21 o 
  -2   9   8      308.14      325.95     21.46 o 
  -1   9   8       48.68       43.76     11.65 o 
   0   9   8      269.36      282.31     28.80 o 
   1   9   8       52.00       90.12     17.96 o 
   2   9   8      304.51      283.27     62.02 o 
   3   9   8       17.64       18.03     18.07 o 
   4   9   8      351.36      406.45     34.92 o 
   5   9   8       28.70       16.88     14.83 o 
   6   9   8        4.28      -14.26     22.33 o 
   7   9   8       41.84       68.26     31.46 o 
   8   9   8       32.04       -3.95     29.63 o 
   9   9   8        7.01       -2.80     18.11 o 
  10   9   8        2.21        8.52     24.61 o 
  -9  10   8        5.78       21.56     33.17 o 
  -8  10   8       11.40        1.48     17.39 o 
  -7  10   8       18.49       39.21     17.68 o 
  -6  10   8       15.82       16.28     22.17 o 
  -5  10   8       40.98       43.49     14.89 o 
  -4  10   8       21.43       18.17     10.39 o 
  -3  10   8      157.97      172.31     28.29 o 
  -2  10   8      157.02      139.37     15.43 o 
  -1  10   8      126.02      119.17     20.88 o 
   0  10   8        1.55       13.74     13.80 o 
   1  10   8      130.63      140.95     22.25 o 
   2  10   8      156.69      132.43     21.78 o 
   3  10   8      159.27      159.68     26.25 o 
   4  10   8       21.08       21.92     15.70 o 
   5  10   8       40.94       55.71     27.63 o 
   6  10   8       15.84       27.42     26.77 o 
   7  10   8       18.99       -3.14     26.81 o 
   8  10   8       11.40       10.51     28.97 o 
   9  10   8        5.81       44.32     24.74 o 
  -9  11   8        6.18      -30.48     30.48 o 
  -8  11   8       29.53       11.61     18.80 o 
  -7  11   8        7.59       17.07     16.46 o 
  -6  11   8       60.04       88.85     20.71 o 
  -5  11   8       14.05       15.83     15.42 o 
  -4  11   8      105.36      101.72     19.28 o 
  -3  11   8       21.07       17.79     11.30 o 
  -2  11   8      111.12      142.91     20.08 o 
  -1  11   8      170.98      191.12     27.41 o 
   0  11   8       92.47       71.92     18.76 o 
   1  11   8      172.43      179.80     25.89 o 
   2  11   8      112.43      176.46     26.12 o 
   3  11   8       20.68       32.68     29.30 o 
   4  11   8      105.16      136.79     24.72 o 
   5  11   8       14.85       -8.68     22.25 o 
   6  11   8       59.23       49.35     30.60 o 
   7  11   8        7.56      -25.14     27.91 o 
   8  11   8       28.71       40.18     36.10 o 
   9  11   8        6.40       31.70     33.17 o 
  -8  12   8       20.40       -3.39     23.92 o 
  -7  12   8       10.42        1.63     18.76 o 
  -6  12   8       30.53       35.03     18.41 o 
  -5  12   8        1.80       14.14     15.42 o 
  -4  12   8       19.88       -0.01     11.77 o 
  -3  12   8       47.24       32.79     14.44 o 
  -2  12   8       38.60       38.01     14.28 o 
  -1  12   8       11.03       -3.85     11.99 o 
   0  12   8      509.97      659.89     46.21 o 
   1  12   8       10.79       18.01     16.22 o 
   2  12   8       37.80       22.33     16.02 o 
   3  12   8       46.44       63.65     20.90 o 
   4  12   8       21.02       80.81     29.26 o 
   5  12   8        1.82      -20.58     20.58 o 
   6  12   8       31.46       50.33     32.36 o 
   7  12   8       10.40       26.61     34.07 o 
   8  12   8       20.15       35.36     23.14 o 
  -8  13   8        2.94        7.05     33.78 o 
  -7  13   8        3.48      -18.81     18.81 o 
  -6  13   8        9.17        2.38     16.55 o 
  -5  13   8       48.54       35.94     14.88 o 
  -4  13   8        0.45       -0.20     13.85 o 
  -3  13   8        4.52       -5.27     13.55 o 
  -2  13   8       10.35        1.23     13.69 o 
  -1  13   8       13.20       -0.90     13.13 o 
   0  13   8        0.95       14.60     13.47 o 
   1  13   8       13.92       -0.94     18.30 o 
   2  13   8       10.06       19.19     17.01 o 
   3  13   8        4.35       18.38     24.73 o 
   4  13   8        0.44      -23.84     23.84 o 
   5  13   8       47.18       83.70     36.80 o 
   6  13   8        9.15       13.24     33.13 o 
   7  13   8        3.38        7.49     19.80 o 
   8  13   8        2.91       24.37     23.26 o 
  -7  14   8       20.65        8.89     26.17 o 
  -6  14   8       11.57       11.98     19.45 o 
  -5  14   8       20.26       25.91     18.32 o 
  -4  14   8       40.12       39.21     19.51 o 
  -3  14   8        3.04        1.12     18.53 o 
  -2  14   8       21.98       30.16     16.67 o 
  -1  14   8       28.30       11.73     22.23 o 
   0  14   8       22.55       -7.63     14.23 o 
   1  14   8       28.76        9.33     19.15 o 
   2  14   8       22.19       -1.51     24.45 o 
   3  14   8        2.75        7.95     24.00 o 
   4  14   8       40.16      147.76     42.71 o 
   5  14   8       20.14       19.15     32.97 o 
   6  14   8       11.54       36.92     35.78 o 
   7  14   8       20.11       29.72     24.04 o 
  -6  15   8        4.48        2.57     33.66 o 
  -5  15   8        1.49        4.65     18.83 o 
  -4  15   8       34.77       47.66     25.15 o 
  -3  15   8        0.10        7.10     22.05 o 
  -2  15   8        3.53       15.34     17.77 o 
  -1  15   8        2.74       -1.66     16.18 o 
   0  15   8       11.05        9.67     16.48 o 
   1  15   8        2.62       12.51     28.04 o 
   2  15   8        3.87      -24.12     24.12 o 
   3  15   8        0.09       -5.91     25.55 o 
   4  15   8       35.33       14.34     33.17 o 
   5  15   8        1.50        4.36     30.73 o 
   6  15   8        4.51       20.92     23.48 o 
  -5  16   8        3.91       42.46     35.57 o 
  -4  16   8       19.45       22.79     26.06 o 
  -3  16   8        4.19       12.73     23.68 o 
  -2  16   8       44.78       53.05     26.28 o 
  -1  16   8        5.98       -4.02     28.02 o 
   0  16   8       18.66        0.91     23.44 o 
   1  16   8        5.96       -7.58     27.42 o 
   2  16   8       45.09       58.03     34.27 o 
   3  16   8        4.21       11.00     28.48 o 
   4  16   8       18.91       20.21     36.67 o 
   5  16   8        3.88       29.62     38.14 o 
  -3  17   8       13.15      -13.13     23.84 o 
  -2  17   8        0.49       12.13     25.79 o 
  -1  17   8        5.51       -7.74     42.07 o 
   0  17   8        4.84      -14.66     23.03 o 
   1  17   8        5.35       -1.18     33.66 o 
   2  17   8        0.53       -5.42     32.52 o 
   3  17   8       13.28       30.28     38.30 o 
  -1  18   8       10.90       31.02     35.31 o 
   0  18   8        1.05       13.25     26.30 o 
   1  18   8       10.75       44.58     38.88 o 
   1   0   9      278.54      225.20     13.92 o 
   2   0   9      136.38      148.60     11.60 o 
   3   0   9      299.97      355.86     26.45 o 
   4   0   9      144.68      135.60     19.71 o 
   5   0   9       86.37      100.88     13.45 o 
   6   0   9      314.44      293.26     21.27 o 
   7   0   9      419.55      459.83     30.36 o 
   8   0   9        0.06       -4.40     15.84 o 
   9   0   9       81.64       95.05     21.52 o 
  10   0   9        1.07       -7.95     17.54 o 
  11   0   9        1.02      -17.97     38.71 o 
 -11   1   9        1.92        4.16     34.23 o 
 -10   1   9        2.03       19.87     18.48 o 
  -9   1   9        1.64       22.78     16.47 o 
  -8   1   9        6.51        1.54     13.21 o 
  -7   1   9       94.64      114.12     16.17 o 
  -6   1   9       53.79       31.51     10.78 o 
  -5   1   9     1036.09     1092.37     43.58 o 
  -4   1   9        6.27        4.74      8.18 o 
  -3   1   9      355.31      412.68     27.37 o 
  -2   1   9       73.76       61.93      9.61 o 
  -1   1   9      167.02      190.29     15.06 o 
   0   1   9       29.46       35.02      6.68 o 
   1   1   9      176.28      189.92     13.02 o 
   2   1   9       67.65       52.36     13.42 o 
   3   1   9      360.29      389.50     22.86 o 
   4   1   9        7.22        3.09      6.90 o 
   5   1   9     1054.86     1067.57     39.09 o 
   6   1   9       51.22       38.25     10.75 o 
   7   1   9       95.53       77.86     16.29 o 
   8   1   9        7.19       -5.72     12.12 o 
   9   1   9        1.45      -14.39     14.39 o 
  10   1   9        2.06        3.40     17.76 o 
  11   1   9        1.78      -11.44     27.31 o 
 -11   2   9        0.24       13.81     32.36 o 
 -10   2   9       17.46       41.34     21.23 o 
  -9   2   9        4.85       -0.21     15.84 o 
  -8   2   9        2.76        1.42     12.05 o 
  -7   2   9      113.61      112.14     18.37 o 
  -6   2   9      460.14      454.13     30.68 o 
  -5   2   9       75.56       73.23     17.04 o 
  -4   2   9      332.65      376.95     25.33 o 
  -3   2   9      353.17      307.18     19.09 o 
  -2   2   9       87.76       43.91      8.87 o 
  -1   2   9       79.53       79.04     10.47 o 
   0   2   9      327.08      270.00     29.34 o 
   1   2   9       80.76       61.31     13.64 o 
   2   2   9       89.11      116.27     18.87 o 
   3   2   9      353.87      360.61     21.32 o 
   4   2   9      335.83      354.99     22.26 o 
   5   2   9       75.96       71.49     11.71 o 
   6   2   9      452.78      545.04     71.81 o 
   7   2   9      116.02      121.14     19.43 o 
   8   2   9        2.90       10.87     13.65 o 
   9   2   9        5.00        9.24     15.44 o 
  10   2   9       17.77       34.53     58.35 o 
  11   2   9        0.28       18.87     29.37 o 
 -11   3   9        3.85       33.86     39.20 o 
 -10   3   9        0.07       -1.39     19.92 o 
  -9   3   9        9.86       14.70     15.60 o 
  -8   3   9        2.22      -12.75     12.75 o 
  -7   3   9        7.38        4.18     15.31 o 
  -6   3   9       59.18       54.37     14.20 o 
  -5   3   9      202.93      196.18     20.54 o 
  -4   3   9       24.56       22.66     15.79 o 
  -3   3   9        2.60       12.30      7.10 o 
  -2   3   9       47.90       55.67      9.83 o 
  -1   3   9      101.25       72.30     10.63 o 
   0   3   9      625.04      677.70     30.87 o 
   1   3   9       94.60      114.64     12.93 o 
   2   3   9       52.91       62.59     10.07 o 
   3   3   9        2.40       19.36      8.82 o 
   4   3   9       26.15       41.81     14.80 o 
   5   3   9      209.22      206.79     25.48 o 
   6   3   9       61.04       38.89     14.55 o 
   7   3   9        7.66      -12.91     13.59 o 
   8   3   9        2.55        5.84     15.56 o 
   9   3   9       10.11      -12.17     30.26 o 
  10   3   9        0.07       -0.98     23.72 o 
  11   3   9        4.00        7.25     36.47 o 
 -11   4   9        9.52       -4.03     33.70 o 
 -10   4   9        0.50       14.11     30.99 o 
  -9   4   9        6.79       10.42     16.02 o 
  -8   4   9        1.17      -11.56     11.56 o 
  -7   4   9       46.86       51.81     17.50 o 
  -6   4   9      104.34       99.41     30.83 o 
  -5   4   9      167.78      175.35     20.10 o 
  -4   4   9       94.15      104.24     15.29 o 
  -3   4   9      386.41      462.85     22.39 o 
  -2   4   9      184.11      187.47     16.87 o 
  -1   4   9      320.60      356.34     21.03 o 
   0   4   9      104.54      114.89     12.67 o 
   1   4   9      309.86      307.08     19.84 o 
   2   4   9      183.74      204.02     19.03 o 
   3   4   9      390.91      466.05     24.18 o 
   4   4   9       92.79       91.18     33.03 o 
   5   4   9      167.57      149.82     22.31 o 
   6   4   9      102.90       75.45     19.03 o 
   7   4   9       45.64       67.66     39.47 o 
   8   4   9        1.28        7.91     22.17 o 
   9   4   9        6.49        9.88     20.19 o 
  10   4   9        0.44      -17.41     23.31 o 
  11   4   9        9.75        6.28     36.72 o 
 -10   5   9        2.29       -0.20     19.00 o 
  -9   5   9        7.75        9.75     17.08 o 
  -8   5   9       10.37       22.59     19.42 o 
  -7   5   9       20.95       35.63     14.85 o 
  -6   5   9      100.60      118.57     21.15 o 
  -5   5   9       49.08       48.78     13.79 o 
  -4   5   9      187.51      199.22     20.36 o 
  -3   5   9       93.43       98.82     12.07 o 
  -2   5   9      474.16      464.38     25.49 o 
  -1   5   9      150.83      135.92     14.53 o 
   0   5   9      757.06      809.70     33.44 o 
   1   5   9      144.76      173.66     15.56 o 
   2   5   9      482.96      485.87     24.51 o 
   3   5   9       95.23       66.49     15.41 o 
   4   5   9      189.80      206.00     28.14 o 
   5   5   9       45.67       72.55     20.42 o 
   6   5   9       98.11       66.65     24.27 o 
   7   5   9       20.88       36.53     19.18 o 
   8   5   9        9.49       11.06     17.30 o 
   9   5   9        7.36       23.02     20.99 o 
  10   5   9        2.27      -21.96     27.47 o 
 -10   6   9        3.08        0.04     23.62 o 
  -9   6   9        1.24       15.81     16.99 o 
  -8   6   9        3.76        7.02     14.27 o 
  -7   6   9       55.75       74.21     22.34 o 
  -6   6   9      157.52      170.19     21.92 o 
  -5   6   9        5.64        9.18     11.16 o 
  -4   6   9      369.93      429.60     30.89 o 
  -3   6   9      466.55      508.52     24.69 o 
  -2   6   9      331.57      315.21     22.63 o 
  -1   6   9       14.04       19.39      8.45 o 
   0   6   9      784.94      813.37     31.67 o 
   1   6   9       13.55        5.87     10.39 o 
   2   6   9      334.08      323.27     28.84 o 
   3   6   9      466.79      411.04     33.44 o 
   4   6   9      375.03      419.74     34.77 o 
   5   6   9        5.66        5.02     24.55 o 
   6   6   9      159.29      206.11     26.97 o 
   7   6   9       55.12       83.62     21.28 o 
   8   6   9        3.72      -17.87     17.87 o 
   9   6   9        1.14      -14.26     24.41 o 
 -10   7   9        8.52       24.11     25.66 o 
  -9   7   9        6.49       -9.46     18.96 o 
  -8   7   9        2.72       -3.71     14.79 o 
  -7   7   9       12.31       -7.69     12.92 o 
  -6   7   9       24.94       43.10     14.80 o 
  -5   7   9       30.23        6.74     11.51 o 
  -4   7   9       73.61       65.24     14.63 o 
  -3   7   9      309.87      354.11     28.42 o 
  -2   7   9       32.51       12.80      7.81 o 
  -1   7   9      203.04      185.10     18.16 o 
   0   7   9        2.88        8.01      8.43 o 
   1   7   9      196.22      248.39     33.22 o 
   2   7   9       29.93       34.43     18.77 o 
   3   7   9      311.13      340.11     31.49 o 
   4   7   9       75.44       30.11     14.68 o 
   5   7   9       28.17       45.24     23.41 o 
   6   7   9       26.28       16.53     15.15 o 
   7   7   9       11.96        4.19     15.63 o 
   8   7   9        3.01       29.54     28.04 o 
   9   7   9        6.22       27.79     33.01 o 
 -10   8   9        2.71       28.24     36.14 o 
  -9   8   9        8.21       17.00     18.08 o 
  -8   8   9       24.50       10.03     19.25 o 
  -7   8   9       72.40       94.60     20.67 o 
  -6   8   9       56.55       33.71     17.95 o 
  -5   8   9        3.67       -7.13     11.97 o 
  -4   8   9      156.12      143.38     16.22 o 
  -3   8   9      218.46      264.12     31.50 o 
  -2   8   9        6.80        0.48      7.47 o 
  -1   8   9       71.86       61.10     20.50 o 
   0   8   9       11.22       34.34     10.05 o 
   1   8   9       75.80       91.87     35.58 o 
   2   8   9        6.69       12.96     12.34 o 
   3   8   9      216.26      255.79     45.71 o 
   4   8   9      155.05      157.63     24.29 o 
   5   8   9        3.51       -1.20     13.62 o 
   6   8   9       56.88       35.35     20.68 o 
   7   8   9       74.45      176.50     42.91 o 
   8   8   9       24.34       10.68     29.95 o 
   9   8   9        8.23      -25.43     28.65 o 
  10   8   9        2.54        6.07     29.22 o 
  -9   9   9        0.68        8.71     19.14 o 
  -8   9   9        4.37       -7.59     16.80 o 
  -7   9   9        3.86      -12.26     14.20 o 
  -6   9   9       15.46        5.70     13.12 o 
  -5   9   9      109.87      113.55     19.19 o 
  -4   9   9       30.80       25.74     11.61 o 
  -3   9   9      213.03      200.67     19.00 o 
  -2   9   9        4.45       -0.91     10.09 o 
  -1   9   9       61.92       50.49     13.16 o 
   0   9   9       20.56        8.57     13.08 o 
   1   9   9       63.14       47.77     18.03 o 
   2   9   9        3.51       10.54     13.39 o 
   3   9   9      215.08      218.79     27.29 o 
   4   9   9       29.51       21.67     15.37 o 
   5   9   9      111.29       97.32     22.66 o 
   6   9   9       14.84       10.38     17.34 o 
   7   9   9        3.82       16.75     28.16 o 
   8   9   9        4.74       16.75     30.48 o 
   9   9   9        0.63        2.53     32.72 o 
  -9  10   9        1.12        8.80     29.30 o 
  -8  10   9       14.08        8.65     19.60 o 
  -7  10   9       21.45       30.00     18.44 o 
  -6  10   9       85.70       94.17     20.44 o 
  -5  10   9       32.90       72.24     18.20 o 
  -4  10   9       65.74       63.60     13.85 o 
  -3  10   9      113.95      135.27     17.00 o 
  -2  10   9       20.38       31.90     11.93 o 
  -1  10   9      157.36      195.24     33.89 o 
   0  10   9        7.05       20.41     17.38 o 
   1  10   9      158.44      188.01     46.99 o 
   2  10   9       21.32       27.39     14.85 o 
   3  10   9      115.70       87.69     20.59 o 
   4  10   9       63.90       56.95     19.58 o 
   5  10   9       32.91       53.61     19.74 o 
   6  10   9       86.38       92.18     33.95 o 
   7  10   9       21.66        3.18     26.81 o 
   8  10   9       14.19       41.97     33.54 o 
   9  10   9        1.09       35.82     34.56 o 
  -8  11   9       24.61       61.56     28.34 o 
  -7  11   9        8.40       12.09     17.42 o 
  -6  11   9       43.08       52.11     19.23 o 
  -5  11   9       12.16       22.20     19.73 o 
  -4  11   9       12.48        8.83     11.83 o 
  -3  11   9       40.38       20.84     12.46 o 
  -2  11   9       56.09       18.35     13.41 o 
  -1  11   9       76.69       65.65     34.33 o 
   0  11   9       10.72       19.93     14.50 o 
   1  11   9       74.87       95.00     21.31 o 
   2  11   9       56.74       27.84     17.89 o 
   3  11   9       39.99       -4.67     15.52 o 
   4  11   9       12.39       12.54     16.66 o 
   5  11   9       11.29       13.16     24.45 o 
   6  11   9       43.73       56.11     33.17 o 
   7  11   9        8.49      -18.79     27.30 o 
   8  11   9       24.62       16.14     33.21 o 
  -8  12   9       12.22       37.61     36.59 o 
  -7  12   9        0.30        1.45     19.73 o 
  -6  12   9        2.88        3.10     16.18 o 
  -5  12   9        1.77       -6.35     16.10 o 
  -4  12   9       34.89       20.60     13.47 o 
  -3  12   9       15.34       14.14     13.95 o 
  -2  12   9       22.04       13.25     14.27 o 
  -1  12   9      157.75      204.59     30.13 o 
   0  12   9      128.59       94.39     22.52 o 
   1  12   9      157.37      137.57     25.30 o 
   2  12   9       21.86       25.67     34.94 o 
   3  12   9       14.55       22.48     18.42 o 
   4  12   9       34.83       83.25     33.13 o 
   5  12   9        1.83       16.79     28.85 o 
   6  12   9        3.02      -13.77     28.32 o 
   7  12   9        0.24      -20.09     28.89 o 
   8  12   9       12.13       -5.22     33.01 o 
  -7  13   9        2.01       18.79     24.66 o 
  -6  13   9       17.13        2.37     18.18 o 
  -5  13   9        4.59       -3.57     17.21 o 
  -4  13   9       51.27       17.59     35.01 o 
  -3  13   9       24.64       30.82     16.64 o 
  -2  13   9        0.51      -16.52     16.52 o 
  -1  13   9       33.76       22.07     18.65 o 
   0  13   9        7.48       19.37     17.35 o 
   1  13   9       34.37       22.09     21.84 o 
   2  13   9        0.71      -15.37     15.37 o 
   3  13   9       25.03        5.79     25.14 o 
   4  13   9       50.63       76.65     35.49 o 
   5  13   9        4.46       42.62     32.07 o 
   6  13   9       16.79       25.10     32.64 o 
   7  13   9        2.02       31.25     38.26 o 
  -6  14   9       14.78      -26.53     26.53 o 
  -5  14   9       15.56       -1.34     21.04 o 
  -4  14   9       12.55       13.83     18.11 o 
  -3  14   9       21.47       22.51     29.91 o 
  -2  14   9       59.41       52.87     24.46 o 
  -1  14   9       26.20        1.94     19.78 o 
   0  14   9       11.82       -8.94     35.96 o 
   1  14   9       26.00       38.56     20.95 o 
   2  14   9       59.83       58.32     32.15 o 
   3  14   9       21.82       41.65     30.52 o 
   4  14   9       11.88        3.22     27.83 o 
   5  14   9       15.46      -25.51     26.98 o 
   6  14   9       14.54      -33.21     33.21 o 
  -6  15   9        0.14      -29.50     29.50 o 
  -5  15   9        9.78       -1.47     30.60 o 
  -4  15   9        8.47       -3.25     21.63 o 
  -3  15   9        0.92      -15.02     26.67 o 
  -2  15   9       57.01      105.95     28.24 o 
  -1  15   9        9.79       10.62     22.04 o 
   0  15   9        0.20       23.85     22.14 o 
   1  15   9        9.31       33.41     31.30 o 
   2  15   9       57.49       85.54     36.92 o 
   3  15   9        0.87       -7.17     29.50 o 
   4  15   9        8.59        8.15     31.46 o 
   5  15   9       10.16       41.65     36.47 o 
   6  15   9        0.11        9.29     31.42 o 
  -4  16   9        4.78        3.38     32.97 o 
  -3  16   9       21.46      -10.41     25.04 o 
  -2  16   9        8.78        2.05     23.10 o 
  -1  16   9        0.86       -1.05     23.74 o 
   0  16   9        2.28       39.93     36.27 o 
   1  16   9        0.90      -10.07     31.70 o 
   2  16   9        8.75        9.58     27.95 o 
   3  16   9       22.08       40.63     33.82 o 
   4  16   9        4.87       -8.19     32.48 o 
  -3  17   9        6.78        7.25     33.78 o 
  -2  17   9        5.63      -15.63     24.25 o 
  -1  17   9        7.47       -7.66     32.60 o 
   0  17   9       18.23       48.94     40.34 o 
   1  17   9        7.39       70.54     39.12 o 
   2  17   9        5.85       29.26     35.29 o 
   0   0  10     1310.57     1407.45     52.79 o 
   1   0  10       45.66       36.61     10.00 o 
   2   0  10       59.46       88.16     12.54 o 
   3   0  10       52.30       61.22     11.43 o 
   4   0  10      149.42      183.87     24.02 o 
   5   0  10      193.03      183.92     26.04 o 
   6   0  10      111.93       93.95     16.61 o 
   7   0  10        0.79        8.54     12.82 o 
   8   0  10       22.58       22.56     15.43 o 
   9   0  10        6.30       -9.22     15.62 o 
  10   0  10        9.58       23.85     24.44 o 
 -10   1  10        2.63      -15.89     18.72 o 
  -9   1  10       62.60       65.95     21.27 o 
  -8   1  10       55.94       37.59     20.84 o 
  -7   1  10        1.45       -9.42      9.42 o 
  -6   1  10      145.00      148.93     16.66 o 
  -5   1  10      628.26      647.03     34.17 o 
  -4   1  10       19.08       20.82     12.25 o 
  -3   1  10       43.14       45.14     13.54 o 
  -2   1  10       47.44       51.15      9.11 o 
  -1   1  10      150.49      160.73     13.88 o 
   0   1  10      478.31      488.54     22.45 o 
   1   1  10      143.77      144.31     13.23 o 
   2   1  10       52.09       50.26      8.19 o 
   3   1  10       42.65       30.70      9.59 o 
   4   1  10       18.84       19.07     10.37 o 
   5   1  10      622.08      651.87     32.77 o 
   6   1  10      143.87       96.66     24.39 o 
   7   1  10        1.36        8.35     14.62 o 
   8   1  10       54.17       16.55     29.67 o 
   9   1  10       63.76       42.88     19.76 o 
  10   1  10        2.60       -7.45     18.71 o 
 -10   2  10        1.59        9.35     18.88 o 
  -9   2  10       11.66       -0.33     17.84 o 
  -8   2  10       14.37       16.93     13.64 o 
  -7   2  10       59.95       67.13     14.25 o 
  -6   2  10       29.53       38.69     14.62 o 
  -5   2  10      371.32      432.52     41.51 o 
  -4   2  10      118.98      126.92     54.59 o 
  -3   2  10      359.07      334.25     28.74 o 
  -2   2  10       30.15       18.04      7.94 o 
  -1   2  10       10.88       12.94      7.34 o 
   0   2  10      965.55     1060.74     36.66 o 
   1   2  10       12.34        5.31      6.96 o 
   2   2  10       30.17       36.57      7.61 o 
   3   2  10      355.23      369.60     23.22 o 
   4   2  10      116.56      143.36     15.57 o 
   5   2  10      371.48      345.86     56.36 o 
   6   2  10       28.06       21.39     15.36 o 
   7   2  10       61.17       31.71     18.25 o 
   8   2  10       14.58       33.98     19.18 o 
   9   2  10       12.12      -18.43     18.43 o 
  10   2  10        1.46        1.39     32.40 o 
 -10   3  10        6.03       12.64     21.14 o 
  -9   3  10       31.95       70.99     22.17 o 
  -8   3  10       29.71       16.64     15.67 o 
  -7   3  10       64.01       42.21     17.78 o 
  -6   3  10      390.49      417.34     31.43 o 
  -5   3  10      247.00      230.70     25.63 o 
  -4   3  10       20.98       16.42     12.35 o 
  -3   3  10      161.43      183.33     16.85 o 
  -2   3  10      151.86      127.41     22.17 o 
  -1   3  10      154.91      160.25     18.32 o 
   0   3  10       46.23       53.52     12.71 o 
   1   3  10      153.30      164.07     17.40 o 
   2   3  10      143.85      173.34     16.31 o 
   3   3  10      160.51      188.91     31.93 o 
   4   3  10       22.58       32.32      9.77 o 
   5   3  10      238.68      241.32     31.53 o 
   6   3  10      389.85      398.22     76.01 o 
   7   3  10       63.63       80.33     22.29 o 
   8   3  10       30.12       73.95     23.03 o 
   9   3  10       31.22       24.89     22.24 o 
  10   3  10        6.08       -9.11     22.60 o 
 -10   4  10       14.86       23.89     28.40 o 
  -9   4  10       11.15       22.46     17.39 o 
  -8   4  10        5.65       31.30     16.49 o 
  -7   4  10       34.69       32.57     15.57 o 
  -6   4  10       87.82       72.08     16.91 o 
  -5   4  10       13.46        5.12     13.23 o 
  -4   4  10       85.35       99.44     16.12 o 
  -3   4  10       17.49       27.56     10.08 o 
  -2   4  10       35.33       47.80     14.24 o 
  -1   4  10       21.37       -0.54      7.65 o 
   0   4  10      230.70      232.79     19.97 o 
   1   4  10       20.93       28.30      9.07 o 
   2   4  10       34.94       26.08     16.91 o 
   3   4  10       18.65       17.45      8.70 o 
   4   4  10       86.40      124.20     22.60 o 
   5   4  10       13.53        6.55     12.28 o 
   6   4  10       87.97      110.15     22.30 o 
   7   4  10       33.88       27.42     19.32 o 
   8   4  10        5.42       36.26     38.81 o 
   9   4  10       10.91       25.84     21.73 o 
  10   4  10       15.35       21.01     24.73 o 
 -10   5  10        2.10        4.80     25.33 o 
  -9   5  10        2.97       -2.14     17.32 o 
  -8   5  10       17.03       24.05     16.07 o 
  -7   5  10       10.46       18.06     14.46 o 
  -6   5  10      144.46      175.70     64.17 o 
  -5   5  10       56.47       57.33     14.88 o 
  -4   5  10      282.04      240.03     23.65 o 
  -3   5  10      101.11      121.63     15.84 o 
  -2   5  10      735.18      830.11     38.93 o 
  -1   5  10      126.27      153.47     26.32 o 
   0   5  10      379.26      336.89     22.37 o 
   1   5  10      131.95      150.03     15.82 o 
   2   5  10      731.46      726.21     44.57 o 
   3   5  10      101.83      130.97     35.68 o 
   4   5  10      283.20      287.19     38.91 o 
   5   5  10       57.60       70.06     18.39 o 
   6   5  10      142.97      102.36     21.27 o 
   7   5  10       10.66        9.47     16.27 o 
   8   5  10       17.04       -3.73     18.51 o 
   9   5  10        2.73        5.70     20.47 o 
  10   5  10        2.12       12.10     34.47 o 
 -10   6  10        1.04       18.34     25.81 o 
  -9   6  10        4.70        0.87     17.55 o 
  -8   6  10        5.47        4.87     16.18 o 
  -7   6  10       28.20       42.24     15.96 o 
  -6   6  10        7.77       18.02     14.22 o 
  -5   6  10      127.17       93.77     36.62 o 
  -4   6  10       76.03       47.27     29.04 o 
  -3   6  10      144.44      180.19     16.70 o 
  -2   6  10       79.07       35.83     14.52 o 
  -1   6  10        5.94       13.08     15.30 o 
   0   6  10      335.76      328.01     26.99 o 
   1   6  10        7.15        1.95      7.79 o 
   2   6  10       79.31       92.68     21.84 o 
   3   6  10      143.42      115.97     20.38 o 
   4   6  10       76.71       57.45     17.37 o 
   5   6  10      126.41      161.44     25.11 o 
   6   6  10        8.43      -12.96     13.07 o 
   7   6  10       27.58       10.56     16.61 o 
   8   6  10        5.68       -8.14     21.07 o 
   9   6  10        4.93      -14.47     31.13 o 
  10   6  10        1.06       12.06     32.64 o 
 -10   7  10        6.57        6.44     32.07 o 
  -9   7  10        1.69       -7.31     18.14 o 
  -8   7  10       17.42       21.60     26.23 o 
  -7   7  10        6.44       30.44     17.06 o 
  -6   7  10       59.48       57.17     27.09 o 
  -5   7  10       25.86        4.28     13.90 o 
  -4   7  10      104.28       63.36     22.38 o 
  -3   7  10      406.89      386.63     24.09 o 
  -2   7  10      454.59      478.27     29.06 o 
  -1   7  10        4.57        7.94      9.39 o 
   0   7  10      120.82      118.94     34.63 o 
   1   7  10        4.09       -3.57     10.91 o 
   2   7  10      457.50      447.82     36.29 o 
   3   7  10      407.04      434.48     41.32 o 
   4   7  10      107.12      118.93     21.42 o 
   5   7  10       26.71       24.34     16.08 o 
   6   7  10       61.26       87.09     36.72 o 
   7   7  10        6.54       14.02     18.08 o 
   8   7  10       18.42       16.09     19.68 o 
   9   7  10        1.57       27.14     34.19 o 
  -9   8  10        3.88        3.45     31.40 o 
  -8   8  10        2.03        1.68     17.63 o 
  -7   8  10        1.52       -2.92     14.99 o 
  -6   8  10       36.65       62.47     18.35 o 
  -5   8  10        1.54      -10.86     12.56 o 
  -4   8  10        8.38       18.35     13.20 o 
  -3   8  10      317.87      334.48     25.28 o 
  -2   8  10      609.17      633.09     66.15 o 
  -1   8  10       85.34      113.65     15.99 o 
   0   8  10      398.33      373.05     39.83 o 
   1   8  10       84.65       57.24     20.56 o 
   2   8  10      604.88      618.47     45.40 o 
   3   8  10      315.23      315.08     43.53 o 
   4   8  10        7.16        2.31     13.79 o 
   5   8  10        1.52        1.73     14.77 o 
   6   8  10       36.89       31.78     19.19 o 
   7   8  10        1.30        7.05     18.40 o 
   8   8  10        2.00       -4.03     28.61 o 
   9   8  10        3.78       -2.65     34.07 o 
  -9   9  10       16.96       12.55     36.15 o 
  -8   9  10       19.54        4.12     18.98 o 
  -7   9  10        9.22       18.73     17.15 o 
  -6   9  10       82.04       80.37     20.22 o 
  -5   9  10       32.90        7.69     14.31 o 
  -4   9  10       12.75       23.99     13.88 o 
  -3   9  10       89.30       70.46     14.33 o 
  -2   9  10       58.09       35.12     14.13 o 
  -1   9  10       24.00       61.87     17.30 o 
   0   9  10        4.56       -4.19     21.88 o 
   1   9  10       26.00       18.25     14.49 o 
   2   9  10       55.68       59.57     20.66 o 
   3   9  10       90.58       84.86     26.10 o 
   4   9  10       12.30       -4.17     13.62 o 
   5   9  10       33.74       10.99     16.72 o 
   6   9  10       81.52       44.27     31.26 o 
   7   9  10        9.23       27.02     29.83 o 
   8   9  10       18.86      -26.73     26.73 o 
   9   9  10       17.04       54.36     36.76 o 
  -8  10  10        2.33        4.63     26.70 o 
  -7  10  10       15.36        7.42     17.66 o 
  -6  10  10        7.67      -14.24     14.50 o 
  -5  10  10       12.20        5.99     15.45 o 
  -4  10  10       60.73       56.63     19.56 o 
  -3  10  10       18.37       -1.11     18.25 o 
  -2  10  10      146.01      176.55     26.95 o 
  -1  10  10        0.73        5.54     13.40 o 
   0  10  10      243.61      253.38     31.34 o 
   1  10  10        0.66      -12.92     13.54 o 
   2  10  10      145.94      170.47     26.62 o 
   3  10  10       18.13       34.70     17.38 o 
   4  10  10       59.67       63.39     19.57 o 
   5  10  10       11.97       30.60     33.64 o 
   6  10  10        7.25      -21.31     21.31 o 
   7  10  10       16.12       19.27     32.40 o 
   8  10  10        2.27      -15.44     30.60 o 
  -8  11  10        7.95       -3.10     34.64 o 
  -7  11  10       23.55       30.08     22.96 o 
  -6  11  10       18.78       -3.55     16.39 o 
  -5  11  10       20.65       12.95     20.72 o 
  -4  11  10        9.82        6.44     12.75 o 
  -3  11  10       60.47       63.00     16.83 o 
  -2  11  10       31.92       14.08     19.38 o 
  -1  11  10       22.28        7.71     16.41 o 
   0  11  10       84.78      112.25     37.29 o 
   1  11  10       23.26        9.27     21.54 o 
   2  11  10       30.02        0.38     16.12 o 
   3  11  10       61.27       98.18     26.02 o 
   4  11  10       10.11        6.33     17.39 o 
   5  11  10       20.74       50.00     32.68 o 
   6  11  10       19.08       41.32     31.54 o 
   7  11  10       23.47        3.50     32.48 o 
   8  11  10        8.35       24.53     37.90 o 
  -7  12  10       13.43       16.67     26.40 o 
  -6  12  10       11.66       18.61     19.93 o 
  -5  12  10       14.77        7.51     16.29 o 
  -4  12  10        3.14        4.53     15.05 o 
  -3  12  10       30.03       48.47     20.14 o 
  -2  12  10       14.17       11.40     19.14 o 
  -1  12  10       44.33       29.86     23.57 o 
   0  12  10        6.14       -0.52     20.40 o 
   1  12  10       44.08       45.69     20.00 o 
   2  12  10       13.66        7.01     16.89 o 
   3  12  10       30.50       16.47     18.86 o 
   4  12  10        3.32       -6.23     24.61 o 
   5  12  10       14.83       29.10     30.64 o 
   6  12  10       11.83       19.44     31.95 o 
   7  12  10       13.77       35.41     34.76 o 
  -7  13  10        3.63       -9.41     24.14 o 
  -6  13  10        2.97       -1.93     18.05 o 
  -5  13  10        2.95       -1.83     21.40 o 
  -4  13  10       20.77       28.92     19.05 o 
  -3  13  10        9.11       21.49     16.06 o 
  -2  13  10       81.81       93.82     26.49 o 
  -1  13  10       28.14       14.19     18.94 o 
   0  13  10      174.73      172.97     62.01 o 
   1  13  10       29.09       16.68     18.10 o 
   2  13  10       82.71      120.32     25.83 o 
   3  13  10        9.03       18.74     27.47 o 
   4  13  10       20.89       30.11     31.01 o 
   5  13  10        2.65       -9.37     27.67 o 
   6  13  10        2.79      -29.91     29.91 o 
   7  13  10        3.68      -15.32     35.13 o 
  -6  14  10        3.94       -2.49     31.46 o 
  -5  14  10       25.94        1.69     23.12 o 
  -4  14  10       25.04       19.85     19.13 o 
  -3  14  10        5.55      -19.32     19.32 o 
  -2  14  10        3.87      -19.79     20.11 o 
  -1  14  10       12.93        0.60     20.63 o 
   0  14  10        0.03        5.47     20.11 o 
   1  14  10       13.28        4.56     18.83 o 
   2  14  10        3.86       10.43     27.83 o 
   3  14  10        5.07        6.81     27.59 o 
   4  14  10       25.22       -7.54     27.79 o 
   5  14  10       25.98       -0.86     36.02 o 
   6  14  10        3.97       24.53     37.49 o 
  -4  15  10        5.29       34.04     25.87 o 
  -3  15  10       21.00       23.88     27.48 o 
  -2  15  10       17.61       29.00     24.16 o 
  -1  15  10        1.88        5.85     23.01 o 
   0  15  10       13.68       10.15     23.09 o 
   1  15  10        1.96       17.73     31.34 o 
   2  15  10       17.12       41.93     32.36 o 
   3  15  10       21.35       85.82     38.18 o 
   4  15  10        5.45       32.64     33.29 o 
   5  15  10        1.89       40.02     37.61 o 
  -3  16  10       11.64       42.65     29.88 o 
  -2  16  10       12.44      -22.66     22.66 o 
  -1  16  10        5.61       -3.81     26.10 o 
   0  16  10        8.83       45.84     36.51 o 
   1  16  10        5.68      -14.91     32.68 o 
   2  16  10       12.22        5.26     35.41 o 
   3  16  10       11.42      -33.58     33.58 o 
  -1  17  10        4.38       29.67     39.12 o 
   0  17  10        0.18        3.79     40.14 o 
   1  17  10        4.30       -8.48     36.47 o 
   1   0  11       96.04       70.32      9.79 o 
   2   0  11      264.53      274.27     21.20 o 
   3   0  11       42.84       33.89     10.74 o 
   4   0  11       30.82        5.83      9.33 o 
   5   0  11       58.00       53.67     15.96 o 
   6   0  11      189.06      197.91     24.11 o 
   7   0  11       40.82       32.24     24.92 o 
   8   0  11       15.68       -9.08     33.35 o 
   9   0  11        0.36        4.82     17.66 o 
  10   0  11       18.47       10.78     21.16 o 
 -10   1  11        4.24       16.67     21.79 o 
  -9   1  11       10.97        5.24     17.52 o 
  -8   1  11       34.07       18.70     17.06 o 
  -7   1  11       10.25       13.42     12.24 o 
  -6   1  11       11.96       -8.15     10.67 o 
  -5   1  11       39.32       28.98     12.58 o 
  -4   1  11       81.98       66.42     13.08 o 
  -3   1  11       31.56       32.58     10.92 o 
  -2   1  11      485.09      507.47     24.19 o 
  -1   1  11      411.39      423.76     29.92 o 
   0   1  11       23.10       52.10     10.48 o 
   1   1  11      418.21      460.48     22.30 o 
   2   1  11      482.63      491.73     23.04 o 
   3   1  11       30.27       42.74     10.63 o 
   4   1  11       81.33       73.26     17.03 o 
   5   1  11       36.08       42.09     12.05 o 
   6   1  11       12.99       14.08     13.67 o 
   7   1  11       10.44       16.15     17.61 o 
   8   1  11       36.04       36.53     21.43 o 
   9   1  11       11.08      -10.46     21.06 o 
  10   1  11        4.23       26.63     26.61 o 
 -10   2  11        5.18      -19.43     25.19 o 
  -9   2  11        8.28      -10.70     21.86 o 
  -8   2  11       85.14       85.90     22.68 o 
  -7   2  11       31.46       22.21     12.70 o 
  -6   2  11       12.18        2.60     10.79 o 
  -5   2  11       54.38       61.92     18.36 o 
  -4   2  11       16.61       17.48     13.81 o 
  -3   2  11      294.84      328.38     39.87 o 
  -2   2  11      101.21      125.86     14.48 o 
  -1   2  11      187.96      222.94     18.82 o 
   0   2  11        0.08       -2.94      7.12 o 
   1   2  11      189.23      236.83     15.99 o 
   2   2  11      101.73      100.08     13.55 o 
   3   2  11      299.25      296.44     28.37 o 
   4   2  11       14.27       12.17     10.21 o 
   5   2  11       54.06       57.88     31.97 o 
   6   2  11       11.69       13.84     15.86 o 
   7   2  11       29.86       10.52     20.35 o 
   8   2  11       85.05       68.04     31.44 o 
   9   2  11        8.22        0.46     21.49 o 
  10   2  11        4.94       12.87     25.77 o 
 -10   3  11        3.95      -13.77     27.34 o 
  -9   3  11        2.46       -1.65     19.05 o 
  -8   3  11       59.05       60.65     26.81 o 
  -7   3  11        9.38        6.61     16.76 o 
  -6   3  11       86.64       59.70     15.65 o 
  -5   3  11      111.64      136.87     38.59 o 
  -4   3  11       49.12       53.35     18.34 o 
  -3   3  11      105.19      119.15     20.30 o 
  -2   3  11       84.85       89.86     13.17 o 
  -1   3  11      302.90      302.91     21.93 o 
   0   3  11        6.28        6.16      8.00 o 
   1   3  11      302.02      310.44     44.73 o 
   2   3  11       82.54       78.77     12.94 o 
   3   3  11      106.48      137.38     25.47 o 
   4   3  11       50.86       25.34     15.22 o 
   5   3  11      112.93      101.08     20.76 o 
   6   3  11       84.23      119.86     27.00 o 
   7   3  11        9.13       19.87     17.52 o 
   8   3  11       60.20       75.97     24.32 o 
   9   3  11        2.61       11.01     21.49 o 
  10   3  11        3.93       22.99     25.91 o 
 -10   4  11        4.08      -15.32     30.24 o 
  -9   4  11        1.44        6.94     17.42 o 
  -8   4  11       15.89        6.30     17.13 o 
  -7   4  11       50.76       41.03     16.82 o 
  -6   4  11       10.39       -1.55     12.43 o 
  -5   4  11       38.44       43.10     13.89 o 
  -4   4  11      139.00      171.34     25.34 o 
  -3   4  11       99.78      119.04     20.20 o 
  -2   4  11      208.67      240.39     20.22 o 
  -1   4  11       80.99       64.81     12.23 o 
   0   4  11      385.76      464.67     26.66 o 
   1   4  11       81.54      103.35     14.45 o 
   2   4  11      208.73      243.46     20.67 o 
   3   4  11      102.74       87.10     38.13 o 
   4   4  11      137.56      131.39     22.29 o 
   5   4  11       38.61       53.80     16.74 o 
   6   4  11       10.06        6.94     14.37 o 
   7   4  11       50.78       66.32     22.61 o 
   8   4  11       15.59       29.40     23.33 o 
   9   4  11        1.59      -13.08     20.98 o 
  10   4  11        3.96       24.14     26.52 o 
 -10   5  11       12.92        7.48     66.12 o 
  -9   5  11        6.63       38.94     19.80 o 
  -8   5  11       17.36       -1.71     16.56 o 
  -7   5  11       11.96       28.40     16.51 o 
  -6   5  11       45.84       42.07     14.89 o 
  -5   5  11       97.53      104.92     19.05 o 
  -4   5  11      220.01      238.47     74.87 o 
  -3   5  11      280.17      250.05     35.08 o 
  -2   5  11      210.32      261.80     21.64 o 
  -1   5  11      231.46      277.68     21.86 o 
   0   5  11       85.69      116.70     15.33 o 
   1   5  11      227.42      252.34     20.84 o 
   2   5  11      209.02      198.41     36.44 o 
   3   5  11      283.17      251.82     62.71 o 
   4   5  11      215.37      267.71     37.93 o 
   5   5  11       96.19      152.35     24.73 o 
   6   5  11       47.36       47.97     23.51 o 
   7   5  11       12.21       29.63     18.23 o 
   8   5  11       16.88       -1.11     19.99 o 
   9   5  11        6.73       20.72     24.35 o 
  10   5  11       12.97       -4.69     31.05 o 
  -9   6  11        9.76      -18.37     18.37 o 
  -8   6  11       26.83       20.90     18.46 o 
  -7   6  11       25.42        4.43     15.80 o 
  -6   6  11        5.28       21.82     15.59 o 
  -5   6  11       16.17       -7.03     12.06 o 
  -4   6  11       35.20       28.38     18.89 o 
  -3   6  11       66.19       82.70     14.91 o 
  -2   6  11       84.07       96.31     17.13 o 
  -1   6  11       59.63       26.93     11.29 o 
   0   6  11       37.31       32.85     10.87 o 
   1   6  11       59.72       68.24     15.32 o 
   2   6  11       85.79       55.67     16.89 o 
   3   6  11       67.44       71.45     18.86 o 
   4   6  11       36.14       24.74     15.62 o 
   5   6  11       16.19       10.49     14.98 o 
   6   6  11        4.66       34.28     18.19 o 
   7   6  11       25.89       35.70     20.60 o 
   8   6  11       27.28       14.18     20.79 o 
   9   6  11       10.00       40.97     25.86 o 
  -9   7  11        0.15        3.04     22.54 o 
  -8   7  11        5.64       -1.70     17.47 o 
  -7   7  11        4.06        2.39     16.13 o 
  -6   7  11       41.24       29.29     16.23 o 
  -5   7  11        6.10        7.62     13.43 o 
  -4   7  11      163.28      178.46     23.04 o 
  -3   7  11       17.78       15.55     11.61 o 
  -2   7  11      321.05      288.62     24.82 o 
  -1   7  11      202.39      223.86     21.39 o 
   0   7  11        2.51        5.96      9.48 o 
   1   7  11      200.65      200.71     28.94 o 
   2   7  11      314.67      313.59     32.99 o 
   3   7  11       18.03       15.91     19.68 o 
   4   7  11      163.66      148.71     24.86 o 
   5   7  11        6.61        5.93     24.02 o 
   6   7  11       40.45       53.85     21.22 o 
   7   7  11        3.87       27.59     19.59 o 
   8   7  11        5.49       34.07     27.59 o 
   9   7  11        0.20       60.76     37.86 o 
  -9   8  11        0.55      -25.31     25.31 o 
  -8   8  11        3.72       -1.55     19.18 o 
  -7   8  11       27.94        4.47     18.54 o 
  -6   8  11       84.75      110.55     24.44 o 
  -5   8  11       28.92       34.12     19.04 o 
  -4   8  11        4.23        7.68     13.32 o 
  -3   8  11       19.62        3.53     11.54 o 
  -2   8  11       87.94      119.49     18.08 o 
  -1   8  11       17.11        7.29     11.12 o 
   0   8  11       38.08       53.33     17.75 o 
   1   8  11       17.48       28.02     15.17 o 
   2   8  11       88.17       87.08     19.63 o 
   3   8  11       21.64       14.76     15.12 o 
   4   8  11        3.89       -3.03     14.22 o 
   5   8  11       29.27        5.20     16.74 o 
   6   8  11       85.47      100.01     37.53 o 
   7   8  11       27.69       36.75     21.81 o 
   8   8  11        3.85       11.45     30.85 o 
   9   8  11        0.62      -16.38     34.15 o 
  -8   9  11       11.96       32.66     21.28 o 
  -7   9  11        3.30        4.13     17.60 o 
  -6   9  11        9.37        3.54     16.33 o 
  -5   9  11       38.00       58.71     18.67 o 
  -4   9  11       73.69       73.59     18.88 o 
  -3   9  11      132.10      156.11     39.54 o 
  -2   9  11      131.07      138.53     34.41 o 
  -1   9  11      234.09      177.10     26.35 o 
   0   9  11       38.64       11.44     21.46 o 
   1   9  11      233.59      137.40     33.63 o 
   2   9  11      129.74      127.86     36.56 o 
   3   9  11      130.26      173.22     31.26 o 
   4   9  11       73.69       73.82     20.98 o 
   5   9  11       38.45       80.23     23.14 o 
   6   9  11        8.91       18.79     19.76 o 
   7   9  11        3.32      -27.55     28.20 o 
   8   9  11       12.05       50.04     37.33 o 
  -8  10  11       28.41       -4.77     33.90 o 
  -7  10  11       12.44      -17.07     17.07 o 
  -6  10  11       13.75       -5.67     19.49 o 
  -5  10  11        8.90       17.91     17.23 o 
  -4  10  11        3.03        3.63     15.19 o 
  -3  10  11        1.75       11.25     14.59 o 
  -2  10  11        4.37       13.34     16.42 o 
  -1  10  11       19.60       21.25     20.50 o 
   0  10  11        6.88        5.14     14.53 o 
   1  10  11       19.76       10.56     16.69 o 
   2  10  11        4.29       30.37     17.17 o 
   3  10  11        1.83      -13.29     13.29 o 
   4  10  11        3.27       12.94     17.50 o 
   5  10  11        8.89        9.88     17.94 o 
   6  10  11       13.97       -9.70     27.42 o 
   7  10  11       11.98       -2.28     29.67 o 
   8  10  11       28.38        6.19     33.74 o 
  -7  11  11        6.10       -4.79     24.58 o 
  -6  11  11        3.65       13.80     23.03 o 
  -5  11  11       13.56        2.31     17.24 o 
  -4  11  11       68.09       48.80     18.06 o 
  -3  11  11        4.01      -16.42     16.42 o 
  -2  11  11        9.31       41.00     30.91 o 
  -1  11  11       92.16       66.14     20.22 o 
   0  11  11       18.35       24.95     17.86 o 
   1  11  11       90.33       86.33     26.43 o 
   2  11  11        9.56        5.44     17.51 o 
   3  11  11        4.05       11.89     18.42 o 
   4  11  11       68.30       84.72     24.10 o 
   5  11  11       13.50       -4.56     27.71 o 
   6  11  11        3.67       16.95     32.27 o 
   7  11  11        5.94       34.56     39.00 o 
  -7  12  11        3.32       -3.38     30.75 o 
  -6  12  11        2.34       -1.98     22.03 o 
  -5  12  11        2.30       -3.62     17.64 o 
  -4  12  11       38.47       56.63     24.74 o 
  -3  12  11       13.44       -4.55     18.77 o 
  -2  12  11       18.41       18.06     19.98 o 
  -1  12  11        5.51       -0.70     35.59 o 
   0  12  11      106.72      104.44     41.73 o 
   1  12  11        5.97      -12.84     21.09 o 
   2  12  11       18.52       21.75     32.89 o 
   3  12  11       14.00        5.34     19.17 o 
   4  12  11       38.11       34.96     22.60 o 
   5  12  11        2.31       14.02     28.08 o 
   6  12  11        2.24        6.36     33.78 o 
   7  12  11        3.59       -7.17     36.06 o 
  -6  13  11       10.51       14.78     26.89 o 
  -5  13  11        7.31       26.52     25.30 o 
  -4  13  11       28.14       49.51     26.52 o 
  -3  13  11       30.99       11.98     24.04 o 
  -2  13  11       52.77       96.86     26.71 o 
  -1  13  11        5.96        8.58     32.99 o 
   0  13  11        1.28       -2.85     19.03 o 
   1  13  11        6.06       -7.10     29.03 o 
   2  13  11       52.98       56.32     24.10 o 
   3  13  11       31.41       54.56     28.14 o 
   4  13  11       27.92       21.03     30.97 o 
   5  13  11        6.97       -0.81     31.74 o 
   6  13  11       10.55       -2.12     37.41 o 
  -5  14  11        0.68        2.65     35.09 o 
  -4  14  11        0.16       -4.07     22.39 o 
  -3  14  11       14.55       35.17     25.95 o 
  -2  14  11       18.72       23.56     23.12 o 
  -1  14  11        3.16      -13.11     20.64 o 
   0  14  11        0.65       10.18     21.23 o 
   1  14  11        3.12        5.02     33.11 o 
   2  14  11       18.37        0.13     21.38 o 
   3  14  11       14.84       -0.41     28.77 o 
   4  14  11        0.17       -2.24     29.50 o 
   5  14  11        0.68      -20.05     31.13 o 
  -3  15  11        9.15        3.96     25.15 o 
  -2  15  11       16.52       16.64     29.50 o 
  -1  15  11        7.14       23.51     24.88 o 
   0  15  11        3.85       25.62     23.64 o 
   1  15  11        7.16       -9.85     33.68 o 
   2  15  11       16.18       38.55     37.82 o 
   3  15  11        9.19      -12.96     31.13 o 
   4  15  11       42.30      125.31     49.92 o 
  -2  16  11       12.03       21.60     34.72 o 
  -1  16  11       15.83       15.38     66.50 o 
   0  16  11        4.17        1.10     25.93 o 
   1  16  11       15.62       41.44     39.04 o 
   2  16  11       12.13       -2.93     36.15 o 
   0   0  12        3.81       -2.58     13.20 o 
   1   0  12      105.90      124.07     13.08 o 
   2   0  12       29.95       38.49     11.28 o 
   3   0  12       21.82        8.34     10.59 o 
   4   0  12       35.25        7.90     18.36 o 
   5   0  12        0.41       -9.51      9.51 o 
   6   0  12        4.66      -12.96     12.96 o 
   7   0  12       17.11      -11.06     15.96 o 
   8   0  12        0.38      -14.20     19.51 o 
   9   0  12        1.42       -5.07     22.60 o 
  10   0  12        0.70      -36.88     36.88 o 
 -10   1  12        3.88       59.62     47.51 o 
  -9   1  12       19.15       20.30     31.87 o 
  -8   1  12       38.54       35.96     25.59 o 
  -7   1  12        7.97       49.74     21.47 o 
  -6   1  12       54.73       62.93     16.35 o 
  -5   1  12       78.08       58.45     31.33 o 
  -4   1  12      145.11      131.42     21.69 o 
  -3   1  12        2.26       -5.64      8.58 o 
  -2   1  12      317.40      311.73     19.65 o 
  -1   1  12       89.45       92.80     12.08 o 
   0   1  12       54.97       60.19     10.26 o 
   1   1  12       93.42       83.69     19.53 o 
   2   1  12      322.99      365.54     25.47 o 
   3   1  12        2.05        3.37      8.77 o 
   4   1  12      142.14      116.41     16.95 o 
   5   1  12       78.01       90.26     29.85 o 
   6   1  12       56.22       78.79     31.85 o 
   7   1  12        8.18      -10.66     15.52 o 
   8   1  12       38.94       60.97     38.73 o 
   9   1  12       19.13       13.85     25.21 o 
  10   1  12        3.84        6.28     39.40 o 
 -10   2  12        2.15       22.40     29.49 o 
  -9   2  12        8.18       36.74     22.85 o 
  -8   2  12       14.81        5.26     16.84 o 
  -7   2  12       53.39       71.10     21.19 o 
  -6   2  12       16.80       17.44     16.26 o 
  -5   2  12       47.99       43.97     14.25 o 
  -4   2  12      143.31      139.17     54.35 o 
  -3   2  12      103.40       94.18     19.52 o 
  -2   2  12       31.46       24.43     10.01 o 
  -1   2  12        1.95       -4.57      6.95 o 
   0   2  12        7.61       13.18      7.53 o 
   1   2  12        1.39        0.53      7.04 o 
   2   2  12       31.56       32.18     12.62 o 
   3   2  12      103.00      132.02     36.41 o 
   4   2  12      146.62      140.34     17.67 o 
   5   2  12       47.71        2.81     13.54 o 
   6   2  12       17.88       11.51     14.64 o 
   7   2  12       54.44       43.77     19.71 o 
   8   2  12       15.14      -16.35     18.08 o 
   9   2  12        7.84       32.20     26.79 o 
  10   2  12        2.39       57.25     40.55 o 
 -10   3  12        1.58       -8.84     32.23 o 
  -9   3  12       12.09       10.57     22.35 o 
  -8   3  12        1.57      -11.06     14.09 o 
  -7   3  12       38.75       24.41     14.16 o 
  -6   3  12        3.36       26.57     18.19 o 
  -5   3  12       30.85       41.50     30.01 o 
  -4   3  12      155.30      134.92     24.32 o 
  -3   3  12      191.30      223.38     27.92 o 
  -2   3  12      126.23      134.96     31.70 o 
  -1   3  12       83.55       74.64     13.19 o 
   0   3  12        3.92       -2.78      8.47 o 
   1   3  12       81.71       96.67     20.42 o 
   2   3  12      131.02      101.57     15.61 o 
   3   3  12      194.11      178.04     18.72 o 
   4   3  12      155.29      181.20     27.07 o 
   5   3  12       32.71        0.35     13.97 o 
   6   3  12        3.06        8.12     14.22 o 
   7   3  12       39.04       46.89     20.99 o 
   8   3  12        1.41      -11.14     18.60 o 
   9   3  12       12.07        6.79     23.29 o 
  -9   4  12        8.91      -20.74     20.74 o 
  -8   4  12        0.62        3.44     16.12 o 
  -7   4  12       30.39       38.87     17.02 o 
  -6   4  12        9.78       24.59     18.27 o 
  -5   4  12       31.27       11.31     16.89 o 
  -4   4  12       34.13       30.73     17.26 o 
  -3   4  12       38.03       35.53     17.93 o 
  -2   4  12       15.50       -2.29     10.79 o 
  -1   4  12      114.14       90.88     14.93 o 
   0   4  12      171.63      179.49     19.83 o 
   1   4  12      114.07       96.70     14.83 o 
   2   4  12       14.74       20.24     17.77 o 
   3   4  12       37.36       21.15     16.91 o 
   4   4  12       31.64        8.71     21.09 o 
   5   4  12       31.37       31.24     15.85 o 
   6   4  12       10.33       13.57     14.89 o 
   7   4  12       30.05       56.67     22.34 o 
   8   4  12        0.62       -4.16     20.90 o 
   9   4  12        9.12        2.49     27.53 o 
  -9   5  12        5.83      -15.37     22.47 o 
  -8   5  12        4.41       13.01     16.56 o 
  -7   5  12       13.93        4.69     15.22 o 
  -6   5  12        3.84       -7.35     13.62 o 
  -5   5  12       91.35       48.42     18.88 o 
  -4   5  12        7.18       -3.70     14.33 o 
  -3   5  12       34.45       24.91     15.02 o 
  -2   5  12      216.05      222.91     32.41 o 
  -1   5  12      257.96      250.82     22.34 o 
   0   5  12       25.32       38.15     16.32 o 
   1   5  12      263.49      281.70     22.91 o 
   2   5  12      221.56      245.76     28.65 o 
   3   5  12       34.45       65.81     37.88 o 
   4   5  12        6.80        6.41     13.54 o 
   5   5  12       90.83       64.56     39.67 o 
   6   5  12        4.06       -3.89     20.62 o 
   7   5  12       13.65       19.35     18.66 o 
   8   5  12        4.79       16.53     21.63 o 
   9   5  12        5.95       38.61     35.74 o 
  -9   6  12        9.55       -0.34     24.09 o 
  -8   6  12        1.21      -10.74     16.74 o 
  -7   6  12       11.70       25.76     19.93 o 
  -6   6  12       14.00        0.90     15.31 o 
  -5   6  12       10.17      -16.01     16.01 o 
  -4   6  12       80.18       61.85     24.06 o 
  -3   6  12       47.07       36.82     26.45 o 
  -2   6  12      372.94      370.98     27.57 o 
  -1   6  12      100.00      121.17     28.66 o 
   0   6  12      175.51      194.29     20.36 o 
   1   6  12      100.66       95.26     19.31 o 
   2   6  12      372.84      406.04     56.95 o 
   3   6  12       43.70       28.28     29.20 o 
   4   6  12       78.51       68.55     20.26 o 
   5   6  12       10.00       18.27     17.34 o 
   6   6  12       13.95       27.33     19.32 o 
   7   6  12       10.81        7.04     18.68 o 
   8   6  12        1.13       -8.84     21.55 o 
   9   6  12        9.36       38.55     29.16 o 
  -9   7  12        6.27       -8.92     29.75 o 
  -8   7  12       23.51        6.00     18.32 o 
  -7   7  12        3.65       17.59     16.94 o 
  -6   7  12       94.53      101.54     23.08 o 
  -5   7  12       42.64        6.73     14.43 o 
  -4   7  12       44.25       19.71     40.02 o 
  -3   7  12        6.58        1.98     14.49 o 
  -2   7  12      225.42      249.38     24.05 o 
  -1   7  12       69.18      100.34     16.95 o 
   0   7  12      122.54      100.31     40.82 o 
   1   7  12       66.89      102.87     28.65 o 
   2   7  12      225.07      216.89     68.05 o 
   3   7  12        6.93       -3.04     15.18 o 
   4   7  12       45.81       38.79     18.35 o 
   5   7  12       43.34       70.84     22.56 o 
   6   7  12       94.78      157.59     41.55 o 
   7   7  12        3.66       -2.08     30.01 o 
   8   7  12       22.77       55.53     28.32 o 
   9   7  12        6.63       27.10     39.28 o 
  -8   8  12        1.29       -1.14     18.96 o 
  -7   8  12        4.17       -6.51     16.96 o 
  -6   8  12        3.17        0.36     16.34 o 
  -5   8  12        8.93        3.25     15.73 o 
  -4   8  12       20.72       42.18     21.48 o 
  -3   8  12       45.35       15.58     18.15 o 
  -2   8  12       13.68        9.30     15.34 o 
  -1   8  12      472.70      539.18     91.89 o 
   0   8  12       29.99       44.44     18.35 o 
   1   8  12      473.64      480.85     41.08 o 
   2   8  12       14.02      -11.38     14.02 o 
   3   8  12       46.30       16.18     16.71 o 
   4   8  12       21.05       13.56     17.12 o 
   5   8  12        8.89       -2.62     17.34 o 
   6   8  12        3.14        6.60     18.23 o 
   7   8  12        4.44        8.79     20.46 o 
   8   8  12        1.23      -18.34     32.19 o 
  -8   9  12        3.16       31.99     38.14 o 
  -7   9  12       11.46       21.88     19.90 o 
  -6   9  12       24.42       26.14     21.36 o 
  -5   9  12        5.58       20.49     16.30 o 
  -4   9  12       21.35       14.42     22.19 o 
  -3   9  12        6.86       16.04     13.97 o 
  -2   9  12        1.19        9.27     15.53 o 
  -1   9  12       97.13      147.07     39.57 o 
   0   9  12       79.88       63.81     18.59 o 
   1   9  12       98.26       96.13     22.43 o 
   2   9  12        1.50       28.45     16.83 o 
   3   9  12        6.70       -4.22     15.82 o 
   4   9  12       21.22        9.29     18.23 o 
   5   9  12        5.77       10.15     19.72 o 
   6   9  12       24.60       59.30     25.58 o 
   7   9  12       11.27       16.34     31.01 o 
   8   9  12        3.40        3.50     38.92 o 
  -7  10  12       13.80       18.28     26.18 o 
  -6  10  12        4.74        4.90     19.50 o 
  -5  10  12        4.66       27.86     18.31 o 
  -4  10  12        8.48       -7.41     20.56 o 
  -3  10  12       27.08       48.36     22.29 o 
  -2  10  12       38.85       33.80     19.63 o 
  -1  10  12        2.28      -15.18     15.18 o 
   0  10  12        7.77        3.38     17.03 o 
   1  10  12        2.54       17.88     17.09 o 
   2  10  12       38.67       63.51     23.37 o 
   3  10  12       27.28       15.96     17.71 o 
   4  10  12        8.71       11.10     19.24 o 
   5  10  12        4.53      -15.71     22.86 o 
   6  10  12        4.98      -12.04     20.39 o 
   7  10  12       13.34      -22.25     29.46 o 
  -7  11  12        2.04        2.57     25.91 o 
  -6  11  12        1.42       -0.41     19.35 o 
  -5  11  12        7.66        2.66     18.40 o 
  -4  11  12       10.95       27.87     32.44 o 
  -3  11  12        8.70      -13.01     18.58 o 
  -2  11  12       23.58       49.05     27.63 o 
  -1  11  12       45.23       20.48     19.38 o 
   0  11  12        9.05       10.75     18.13 o 
   1  11  12       44.96       24.90     19.68 o 
   2  11  12       23.11       32.65     20.89 o 
   3  11  12        8.69       -0.52     20.80 o 
   4  11  12       11.35       24.75     21.12 o 
   5  11  12        7.81       -5.13     22.05 o 
   6  11  12        1.42       -3.99     28.32 o 
   7  11  12        2.01       -1.10     38.02 o 
  -6  12  12        0.38       59.93     29.18 o 
  -5  12  12        1.23        0.72     22.54 o 
  -4  12  12       19.09      -25.47     31.26 o 
  -3  12  12       81.38       89.92     27.15 o 
  -2  12  12       26.77       35.64     22.54 o 
  -1  12  12       17.32       29.67     38.61 o 
   0  12  12        2.00       -3.73     18.91 o 
   1  12  12       17.45       -2.11     18.50 o 
   2  12  12       26.51        1.81     25.92 o 
   3  12  12       80.77      107.16     28.11 o 
   4  12  12       18.59       38.93     23.61 o 
   5  12  12        1.23      -12.27     29.71 o 
   6  12  12        0.39       15.57     33.54 o 
  -5  13  12       14.99      -14.18     32.15 o 
  -4  13  12        1.29       -7.38     38.10 o 
  -3  13  12        2.00      -21.13     21.13 o 
  -2  13  12        0.22       -0.08     21.77 o 
  -1  13  12       40.97       42.12     23.56 o 
   0  13  12        8.43        8.83     19.71 o 
   1  13  12       41.15        2.47     20.24 o 
   2  13  12        0.25      -25.22     26.18 o 
   3  13  12        2.13       26.97     23.76 o 
   4  13  12        1.33       10.31     28.85 o 
   5  13  12       15.50      -28.52     28.52 o 
  -3  14  12        0.26       13.34     25.57 o 
  -2  14  12        0.39       -0.29     22.59 o 
  -1  14  12        1.37      -15.26     22.13 o 
   0  14  12        0.09       27.15     24.30 o 
   1  14  12        1.39       -2.05     21.15 o 
   2  14  12        0.38      -10.66     22.18 o 
   3  14  12        0.33      -20.82     31.99 o 
   4  14  12        8.76      -31.91     31.91 o 
  -3  15  12        0.68       56.11     40.99 o 
  -2  15  12        7.84      -26.12     33.86 o 
  -1  15  12       10.11       14.96     27.35 o 
   0  15  12        4.84        4.16     24.86 o 
   1  15  12       10.00        8.70     24.69 o 
   2  15  12        8.06      -10.15     33.33 o 
   3  15  12        0.67        1.02     33.33 o 
   1   0  13        1.57        7.46      7.44 o 
   2   0  13       17.16        0.94      9.71 o 
   3   0  13      233.22      212.75     30.40 o 
   4   0  13       11.09       -6.74     11.20 o 
   5   0  13       49.68       26.39     14.21 o 
   6   0  13       38.23       37.54     41.48 o 
   7   0  13       89.60       93.55     27.52 o 
   8   0  13       88.14      176.97     48.76 o 
   9   0  13        2.49      -33.50     33.50 o 
  -9   1  13        1.73       29.54     41.32 o 
  -8   1  13       18.59       45.50     24.34 o 
  -7   1  13       57.19       73.37     29.08 o 
  -6   1  13       15.13       48.06     16.21 o 
  -5   1  13       48.71       60.74     15.18 o 
  -4   1  13       53.31       41.97     12.99 o 
  -3   1  13       42.48       37.53     13.49 o 
  -2   1  13       99.56      118.91     16.53 o 
  -1   1  13       20.68       24.72      9.06 o 
   0   1  13       79.31       85.41     16.27 o 
   1   1  13       21.92       16.35      8.52 o 
   2   1  13       99.65      110.49     16.36 o 
   3   1  13       41.33       22.99     11.45 o 
   4   1  13       51.80       48.68     14.29 o 
   5   1  13       47.80       41.67     46.60 o 
   6   1  13       16.02       -9.46     15.83 o 
   7   1  13       57.37       52.79     25.20 o 
   8   1  13       18.12       61.88     25.13 o 
   9   1  13        1.83       22.10     47.41 o 
  -9   2  13        3.23      -18.74     44.74 o 
  -8   2  13       13.55       -1.92     24.64 o 
  -7   2  13       51.36       54.44     25.09 o 
  -6   2  13       75.36       60.93     18.05 o 
  -5   2  13        1.34       -2.41     12.35 o 
  -4   2  13      384.95      387.00     30.14 o 
  -3   2  13       47.39       58.70     15.19 o 
  -2   2  13       70.30       62.25     20.35 o 
  -1   2  13        3.58        3.36      8.19 o 
   0   2  13        0.55       13.23      8.38 o 
   1   2  13        3.66        2.11      7.83 o 
   2   2  13       69.67       59.76     14.09 o 
   3   2  13       45.87       19.26     11.19 o 
   4   2  13      385.07      416.18     38.82 o 
   5   2  13        1.32       -6.06     14.25 o 
   6   2  13       76.88       88.52     22.93 o 
   7   2  13       50.10       39.08     22.41 o 
   8   2  13       13.73       18.53     34.90 o 
   9   2  13        3.13       28.18     26.50 o 
  -9   3  13       17.64       -4.28     45.97 o 
  -8   3  13       20.22       15.28     27.87 o 
  -7   3  13        9.14        2.53     16.59 o 
  -6   3  13        3.43        1.51     14.01 o 
  -5   3  13       56.73       28.11     30.26 o 
  -4   3  13       53.38       44.56     23.02 o 
  -3   3  13        3.24       -9.56     11.73 o 
  -2   3  13       94.82       54.20     17.88 o 
  -1   3  13       31.91       30.73     12.87 o 
   0   3  13        5.00        7.29      8.33 o 
   1   3  13       33.55       32.56      9.39 o 
   2   3  13       91.14      124.31     16.77 o 
   3   3  13        3.37        2.14     12.59 o 
   4   3  13       52.08       33.07     16.73 o 
   5   3  13       55.76       29.75     17.30 o 
   6   3  13        3.44       29.22     18.24 o 
   7   3  13        8.96      -11.93     25.94 o 
   8   3  13       20.43       39.75     23.02 o 
   9   3  13       17.35       46.52     27.65 o 
  -9   4  13        6.38      -28.88     28.88 o 
  -8   4  13        0.84        4.24     19.13 o 
  -7   4  13        0.86      -13.87     19.78 o 
  -6   4  13       84.70       58.67     23.70 o 
  -5   4  13       32.17        7.21     18.02 o 
  -4   4  13       45.21       49.91     19.24 o 
  -3   4  13      145.07      145.49     52.37 o 
  -2   4  13      115.50      100.24     16.14 o 
  -1   4  13      217.73      201.27     20.95 o 
   0   4  13       12.65       -3.94      8.87 o 
   1   4  13      220.91      180.08     19.66 o 
   2   4  13      115.33       89.04     26.27 o 
   3   4  13      144.86      125.90     22.87 o 
   4   4  13       45.31       25.36     16.23 o 
   5   4  13       32.14       40.08     19.44 o 
   6   4  13       84.36       96.26     37.76 o 
   7   4  13        0.85       -1.82     17.79 o 
   8   4  13        0.81        2.09     22.75 o 
   9   4  13        6.30       57.82     29.38 o 
  -9   5  13        4.10       28.10     29.41 o 
  -8   5  13        2.51        1.76     18.60 o 
  -7   5  13        2.52       -1.48     20.52 o 
  -6   5  13        5.70      -17.60     18.69 o 
  -5   5  13       59.89       37.85     19.89 o 
  -4   5  13       14.59       -3.16     15.57 o 
  -3   5  13        1.32       -0.41     14.49 o 
  -2   5  13        4.70       -1.40     10.28 o 
  -1   5  13       29.53       44.64     13.40 o 
   0   5  13      115.11       98.01     16.83 o 
   1   5  13       30.64       30.27     12.28 o 
   2   5  13        5.55        6.98     13.81 o 
   3   5  13        1.15       -6.22     49.31 o 
   4   5  13       15.41       -3.48     14.02 o 
   5   5  13       59.36       49.20     19.00 o 
   6   5  13        5.35        5.12     23.13 o 
   7   5  13        2.58       11.22     18.37 o 
   8   5  13        2.52        7.69     22.66 o 
   9   5  13        4.08      -14.55     36.55 o 
  -8   6  13       19.74       22.73     21.55 o 
  -7   6  13        0.58      -10.46     15.28 o 
  -6   6  13       14.68       22.63     20.34 o 
  -5   6  13        7.69       14.28     17.17 o 
  -4   6  13       44.67       61.84     30.36 o 
  -3   6  13       14.03       -0.08     15.50 o 
  -2   6  13      136.07      197.39     21.92 o 
  -1   6  13      115.88      125.28     17.85 o 
   0   6  13      642.73      723.99     46.61 o 
   1   6  13      116.41      121.49     39.84 o 
   2   6  13      138.13      115.15     22.95 o 
   3   6  13       14.69       12.20     15.33 o 
   4   6  13       45.46      101.08     30.05 o 
   5   6  13        7.82       19.16     27.73 o 
   6   6  13       15.62       19.43     20.21 o 
   7   6  13        0.62       15.39     26.20 o 
   8   6  13       19.52       41.86     26.31 o 
  -8   7  13        1.43        6.38     23.99 o 
  -7   7  13        1.79        8.06     18.89 o 
  -6   7  13        7.12      -19.22     32.54 o 
  -5   7  13       18.83       35.59     20.49 o 
  -4   7  13       30.44       -0.60     16.80 o 
  -3   7  13       15.24       19.98     17.69 o 
  -2   7  13       69.95       49.61     21.49 o 
  -1   7  13       74.13      135.08     19.28 o 
   0   7  13       88.87      110.63     22.19 o 
   1   7  13       72.68       72.79     20.58 o 
   2   7  13       68.70       33.27     18.22 o 
   3   7  13       15.44       19.87     17.68 o 
   4   7  13       30.55        6.28     16.45 o 
   5   7  13       18.20       39.66     20.20 o 
   6   7  13        7.27        9.74     21.01 o 
   7   7  13        1.84       23.09     22.46 o 
   8   7  13        1.61        0.89     25.50 o 
  -8   8  13        9.92       15.40     37.65 o 
  -7   8  13        3.17        9.49     19.55 o 
  -6   8  13        0.13       -2.62     16.54 o 
  -5   8  13        9.05        1.67     19.79 o 
  -4   8  13       20.45       20.17     21.43 o 
  -3   8  13       53.22       44.24     20.89 o 
  -2   8  13       40.22       49.24     15.95 o 
  -1   8  13       80.12       82.45     21.47 o 
   0   8  13      226.16      166.57     27.38 o 
   1   8  13       80.51      119.05     42.53 o 
   2   8  13       40.24       45.87     19.11 o 
   3   8  13       55.02       34.10     22.29 o 
   4   8  13       20.62       11.29     16.73 o 
   5   8  13        9.22       17.49     18.48 o 
   6   8  13        0.18       -5.30     20.02 o 
   7   8  13        2.84       -5.91     23.55 o 
   8   8  13       10.04       22.45     39.36 o 
  -7   9  13        1.14       -9.11     22.35 o 
  -6   9  13        1.34        0.00     18.72 o 
  -5   9  13        3.19        8.99     22.75 o 
  -4   9  13       51.85       53.34     24.59 o 
  -3   9  13        5.14        5.48     26.73 o 
  -2   9  13       23.40       45.32     19.59 o 
  -1   9  13       51.42       25.69     19.88 o 
   0   9  13       19.66       28.78     17.98 o 
   1   9  13       51.73       35.21     19.48 o 
   2   9  13       22.36       21.05     17.87 o 
   3   9  13        5.06       16.60     17.73 o 
   4   9  13       51.10       64.25     23.72 o 
   5   9  13        3.40      -18.65     18.65 o 
   6   9  13        1.49        7.88     22.62 o 
   7   9  13        1.17       10.63     23.83 o 
  -7  10  13        7.85       -9.98     38.35 o 
  -6  10  13       17.34       45.90     23.08 o 
  -5  10  13       11.93        6.70     24.10 o 
  -4  10  13       16.38       -1.16     21.02 o 
  -3  10  13        0.09       18.17     31.78 o 
  -2  10  13        5.52        6.51     17.73 o 
  -1  10  13       11.58        2.95     22.64 o 
   0  10  13        2.56       -3.33     17.46 o 
   1  10  13       11.45       34.37     19.71 o 
   2  10  13        5.86       19.84     37.35 o 
   3  10  13        0.13        4.70     17.29 o 
   4  10  13       16.50       23.67     22.48 o 
   5  10  13       11.98        0.87     23.04 o 
   6  10  13       16.80       25.92     25.45 o 
   7  10  13        7.59      -23.11     32.52 o 
  -6  11  13        3.11       -2.50     26.02 o 
  -5  11  13        3.06       18.12     25.72 o 
  -4  11  13       14.70      -18.62     30.73 o 
  -3  11  13       40.21       25.10     33.50 o 
  -2  11  13       41.65       29.60     21.28 o 
  -1  11  13        4.18       -1.85     19.11 o 
   0  11  13        2.79       23.74     20.55 o 
   1  11  13        4.26      -18.38     18.38 o 
   2  11  13       40.69       24.02     27.45 o 
   3  11  13       39.65       89.39     27.51 o 
   4  11  13       14.41       64.25     25.67 o 
   5  11  13        3.37       -5.87     22.87 o 
   6  11  13        3.28        6.15     34.72 o 
  -4  12  13        2.65       -5.95     36.14 o 
  -3  12  13        1.13       36.96     36.06 o 
  -2  12  13        3.67       20.31     22.50 o 
  -1  12  13        3.98        7.97     21.28 o 
   0  12  13        9.54       28.53     22.21 o 
   1  12  13        3.67       -7.39     37.16 o 
   2  12  13        3.64        8.68     24.96 o 
   3  12  13        1.36        1.58     21.45 o 
   4  12  13        2.78       18.87     23.96 o 
   5  12  13       37.11       89.49     40.51 o 
  -3  13  13        8.98       -3.42     35.00 o 
  -2  13  13        2.65       -6.81     23.35 o 
  -1  13  13        2.10       11.70     23.94 o 
   0  13  13       16.73        8.00     21.50 o 
   1  13  13        2.11       10.90     23.28 o 
   2  13  13        2.51        5.41     22.87 o 
   3  13  13        9.19       -5.22     21.25 o 
   4  13  13        7.33      -22.58     31.58 o 
  -2  14  13        3.26       15.81     36.10 o 
  -1  14  13       13.12       -5.10     24.29 o 
   0  14  13        1.84      -11.71     48.02 o 
   1  14  13       13.25       26.29     26.16 o 
   2  14  13        3.33      -18.85     23.92 o 
   3  14  13        2.00       -0.61     35.33 o 
  -1  15  13        0.35      -30.07     34.47 o 
   0  15  13        7.41        1.18     35.17 o 
   1  15  13        0.30       32.56     40.99 o 
   0   0  14      146.51      120.77     45.71 o 
   1   0  14       68.70       41.77     10.74 o 
   2   0  14       47.97       51.69     13.47 o 
   3   0  14       40.10       51.10     14.13 o 
   4   0  14       17.39       -3.63     12.74 o 
   5   0  14        2.89       -3.76     14.75 o 
   6   0  14        3.47       12.31     18.90 o 
   7   0  14       55.83       41.84     23.21 o 
   8   0  14        0.22        8.98     24.49 o 
   9   0  14       21.07      -13.04     40.79 o 
  -9   1  14       10.78       39.89     43.28 o 
  -8   1  14       16.57       -3.65     25.60 o 
  -7   1  14        3.41        4.28     20.25 o 
  -6   1  14       12.69       -2.99     18.11 o 
  -5   1  14       21.47       18.61     14.09 o 
  -4   1  14        6.41        1.40     11.75 o 
  -3   1  14        5.07        0.66     11.53 o 
  -2   1  14       15.07        7.69     11.49 o 
  -1   1  14       35.26       33.53     10.05 o 
   0   1  14       13.67       21.28      9.07 o 
   1   1  14       36.80       31.20     11.45 o 
   2   1  14       16.46       27.76     12.13 o 
   3   1  14        4.83       -4.10     10.47 o 
   4   1  14        6.82       19.25     14.04 o 
   5   1  14       20.82       36.40     17.09 o 
   6   1  14       12.08       -2.49     16.78 o 
   7   1  14        3.51       -1.26     19.35 o 
   8   1  14       15.67       13.91     23.87 o 
   9   1  14       10.68       41.69     41.81 o 
  -8   2  14        1.80       11.61     29.51 o 
  -7   2  14       42.10       77.14     28.62 o 
  -6   2  14       16.59       -0.51     20.13 o 
  -5   2  14       51.88       27.55     14.77 o 
  -4   2  14      121.41      131.58     20.17 o 
  -3   2  14       18.12       18.55     12.16 o 
  -2   2  14        4.39        7.86     11.01 o 
  -1   2  14       42.00       32.06      9.69 o 
   0   2  14       10.64        0.06      8.34 o 
   1   2  14       40.45       48.31     11.52 o 
   2   2  14        4.39        4.11     11.12 o 
   3   2  14       18.06       28.27     16.34 o 
   4   2  14      119.68       84.94     50.29 o 
   5   2  14       51.67       69.78     21.74 o 
   6   2  14       16.38       -7.59     16.84 o 
   7   2  14       43.35       65.03     25.28 o 
   8   2  14        1.74       16.68     30.36 o 
  -8   3  14        3.62       41.43     29.61 o 
  -7   3  14        4.35       -3.35     17.74 o 
  -6   3  14       28.20       31.18     24.00 o 
  -5   3  14       23.90       38.88     16.81 o 
  -4   3  14       79.56       86.65     20.90 o 
  -3   3  14       31.02       23.98     12.84 o 
  -2   3  14       39.56       35.93     13.49 o 
  -1   3  14       70.59       68.79     16.59 o 
   0   3  14        2.93        7.28      9.01 o 
   1   3  14       72.02      101.13     19.73 o 
   2   3  14       37.50       37.75     13.29 o 
   3   3  14       30.29       21.24     14.15 o 
   4   3  14       78.57       64.37     64.61 o 
   5   3  14       24.16       18.32     17.90 o 
   6   3  14       27.80        6.81     18.38 o 
   7   3  14        4.39       10.52     20.21 o 
   8   3  14        3.42       -0.63     23.66 o 
  -8   4  14        7.18      -18.74     46.62 o 
  -7   4  14       22.13       18.43     20.91 o 
  -6   4  14        9.57       31.26     20.85 o 
  -5   4  14        3.98      -10.14     16.94 o 
  -4   4  14       71.09       72.53     22.59 o 
  -3   4  14       24.50       19.49     16.31 o 
  -2   4  14       38.50       23.59     15.76 o 
  -1   4  14       78.74       73.21     15.78 o 
   0   4  14       49.32       53.94     14.30 o 
   1   4  14       79.44       55.13     14.54 o 
   2   4  14       37.85       31.31     16.78 o 
   3   4  14       24.49       23.73     25.55 o 
   4   4  14       69.78       84.40     22.57 o 
   5   4  14        4.04        7.27     24.73 o 
   6   4  14        9.92       41.43     20.43 o 
   7   4  14       22.06        0.03     33.72 o 
   8   4  14        7.29        9.81     23.53 o 
  -8   5  14       10.24       15.23     31.96 o 
  -7   5  14        0.94       -6.11     21.90 o 
  -6   5  14        4.80        9.25     20.56 o 
  -5   5  14        5.06      -13.91     18.29 o 
  -4   5  14        9.53       -8.70     15.42 o 
  -3   5  14        8.71       23.07     18.10 o 
  -2   5  14       27.87        8.87     23.39 o 
  -1   5  14        3.40        4.31     10.99 o 
   0   5  14      266.71      252.16     24.62 o 
   1   5  14        3.85       23.66     14.96 o 
   2   5  14       29.24       21.91     21.25 o 
   3   5  14        8.82        9.63     15.47 o 
   4   5  14        9.97       13.55     18.54 o 
   5   5  14        4.98       -5.15     27.08 o 
   6   5  14        4.94        5.73     19.78 o 
   7   5  14        0.97       18.41     21.84 o 
   8   5  14        9.96       -2.84     25.51 o 
  -8   6  14        0.64       -0.04     40.18 o 
  -7   6  14        1.88        1.48     23.58 o 
  -6   6  14        1.35      -12.30     20.85 o 
  -5   6  14        3.84        7.05     19.92 o 
  -4   6  14        8.24       -3.92     17.27 o 
  -3   6  14        9.08       23.75     17.72 o 
  -2   6  14        9.42       -0.54     16.87 o 
  -1   6  14      139.54      165.23     20.67 o 
   0   6  14       57.89       39.59     19.54 o 
   1   6  14      141.68      138.51     56.18 o 
   2   6  14        9.49       22.87     16.87 o 
   3   6  14        8.21       20.64     31.32 o 
   4   6  14        8.04        3.59     16.50 o 
   5   6  14        3.93        0.73     23.53 o 
   6   6  14        1.54       -1.54     19.03 o 
   7   6  14        1.81        0.15     22.47 o 
   8   6  14        0.66      -14.63     37.98 o 
  -7   7  14        1.02      -23.96     23.96 o 
  -6   7  14        9.20       -2.73     23.36 o 
  -5   7  14       21.94       27.79     42.91 o 
  -4   7  14        7.39        5.31     38.67 o 
  -3   7  14        7.42       11.72     18.47 o 
  -2   7  14       25.38       15.18     17.10 o 
  -1   7  14       36.16       38.55     18.44 o 
   0   7  14       86.71       86.52     21.98 o 
   1   7  14       35.87       62.60     21.15 o 
   2   7  14       24.06       27.55     18.67 o 
   3   7  14        7.74        4.17     16.88 o 
   4   7  14        7.36       21.30     39.51 o 
   5   7  14       22.05        2.00     18.14 o 
   6   7  14        9.65       37.01     22.52 o 
   7   7  14        0.98        1.30     26.02 o 
  -6   8  14        8.63       42.58     25.80 o 
  -5   8  14        0.80       -2.89     21.40 o 
  -4   8  14       26.95       47.50     28.71 o 
  -3   8  14       17.24        3.27     19.73 o 
  -2   8  14       47.32       90.03     34.07 o 
  -1   8  14       41.68       42.30     19.68 o 
   0   8  14       13.72       31.67     19.91 o 
   1   8  14       41.33       36.39     20.09 o 
   2   8  14       47.35       32.80     23.88 o 
   3   8  14       17.61       24.18     19.71 o 
   4   8  14       26.59       40.13     21.48 o 
   5   8  14        0.80       11.33     20.27 o 
   6   8  14        8.43       35.99     24.93 o 
   7   8  14        8.09      -11.98     24.20 o 
  -6   9  14        5.51       11.03     26.12 o 
  -5   9  14        1.35        2.87     28.22 o 
  -4   9  14        8.04       -7.53     21.41 o 
  -3   9  14       17.58       21.64     28.89 o 
  -2   9  14        9.23       27.60     21.49 o 
  -1   9  14       33.39       33.91     21.63 o 
   0   9  14        3.37       -3.61     17.16 o 
   1   9  14       33.09       13.16     22.23 o 
   2   9  14        9.81       29.46     19.99 o 
   3   9  14       17.28        9.99     20.09 o 
   4   9  14        8.25       20.95     22.07 o 
   5   9  14        1.44       -9.94     20.41 o 
   6   9  14        5.33       31.12     26.35 o 
   7   9  14        7.16       11.22     28.26 o 
  -6  10  14       11.67        1.59     37.12 o 
  -5  10  14        6.29       -9.53     24.60 o 
  -4  10  14       11.21       -9.58     32.60 o 
  -3  10  14       46.69       62.76     36.31 o 
  -2  10  14       10.41       14.81     20.52 o 
  -1  10  14       56.55       47.75     23.21 o 
   0  10  14       42.24       55.53     32.34 o 
   1  10  14       55.73       85.95     34.31 o 
   2  10  14       10.45       31.27     20.85 o 
   3  10  14       46.24       60.80     26.30 o 
   4  10  14       11.10       12.62     22.88 o 
   5  10  14        6.24      -15.55     20.58 o 
   6  10  14       11.49        7.03     25.96 o 
  -4  11  14        1.37      -10.15     36.96 o 
  -3  11  14        0.05      -13.81     29.62 o 
  -2  11  14        1.96       28.10     23.70 o 
  -1  11  14       27.55       52.56     23.64 o 
   0  11  14        3.56       13.15     20.40 o 
   1  11  14       27.17       20.43     29.97 o 
   2  11  14        1.99        9.62     19.57 o 
   3  11  14        0.04       -6.33     20.58 o 
   4  11  14        1.48       11.02     22.22 o 
   5  11  14       29.20        8.54     45.31 o 
  -3  12  14        0.29      -10.68     31.62 o 
  -2  12  14        9.21       30.92     24.97 o 
  -1  12  14        2.88       12.74     21.82 o 
   0  12  14        0.74      -13.42     20.97 o 
   1  12  14        2.86        9.68     22.74 o 
   2  12  14        9.11       -3.69     23.77 o 
   3  12  14        0.26        1.99     23.28 o 
   4  12  14       38.17       60.13     29.06 o 
  -2  13  14        0.22      -31.87     31.87 o 
  -1  13  14       11.64      -14.92     23.44 o 
   0  13  14        3.82      -14.16     23.06 o 
   1  13  14       11.84       10.00     23.05 o 
   2  13  14        0.26       -0.51     24.35 o 
   3  13  14        3.75       27.01     27.98 o 
  -1  14  14        9.29      -11.08     37.16 o 
   0  14  14       16.09       -7.46     37.57 o 
   1  14  14        9.38        3.95     33.62 o 
   1   0  15       25.01       30.22     12.54 o 
   2   0  15       58.44       47.83     16.53 o 
   3   0  15      186.57      195.16     23.25 o 
   4   0  15        4.43       -8.09     10.54 o 
   5   0  15        0.01        0.00     33.27 o 
   6   0  15       18.02       -7.63     20.31 o 
   7   0  15        1.37      -20.87     20.87 o 
   8   0  15        0.05      -16.06     36.27 o 
  -8   1  15        5.66       12.39     36.43 o 
  -7   1  15        9.66       -5.80     29.10 o 
  -6   1  15        2.62       -1.93     18.31 o 
  -5   1  15       37.48       44.69     16.97 o 
  -4   1  15       35.69       18.47     14.42 o 
  -3   1  15       42.78       32.24     14.28 o 
  -2   1  15      150.05      127.20     18.97 o 
  -1   1  15        5.73        3.80     11.03 o 
   0   1  15      107.29      106.78     19.60 o 
   1   1  15        5.77        2.43     11.52 o 
   2   1  15      153.73      150.17     19.96 o 
   3   1  15       42.00       35.89     19.38 o 
   4   1  15       36.47        6.56     24.12 o 
   5   1  15       37.03       36.94     18.86 o 
   6   1  15        2.69        6.03     19.31 o 
   7   1  15        9.52        9.62     22.18 o 
   8   1  15        5.46      -12.75     33.50 o 
  -8   2  15        6.69      -17.28     37.57 o 
  -7   2  15        2.32       -3.22     24.03 o 
  -6   2  15        6.60      -12.05     15.43 o 
  -5   2  15       11.54       27.93     15.94 o 
  -4   2  15       15.33        0.11     13.29 o 
  -3   2  15        2.36       17.13     12.83 o 
  -2   2  15       55.04       43.23     14.55 o 
  -1   2  15      123.73      146.98     16.91 o 
   0   2  15      200.19      199.57     22.05 o 
   1   2  15      124.32      128.43     19.24 o 
   2   2  15       54.37       29.78     13.11 o 
   3   2  15        2.12        2.98     15.53 o 
   4   2  15       16.57        8.80     16.34 o 
   5   2  15       11.51        4.34     16.88 o 
   6   2  15        7.20       26.36     20.07 o 
   7   2  15        2.65       22.15     29.62 o 
   8   2  15        6.50       49.35     39.36 o 
  -8   3  15        3.49       29.99     46.70 o 
  -7   3  15        9.26       17.81     25.20 o 
  -6   3  15       23.83        5.05     17.21 o 
  -5   3  15        0.88       -3.62     14.78 o 
  -4   3  15       15.00       10.31     14.27 o 
  -3   3  15        5.54        5.67     12.89 o 
  -2   3  15       32.69       48.58     15.11 o 
  -1   3  15        9.80       -1.26      9.85 o 
   0   3  15        1.85        8.85      9.97 o 
   1   3  15        9.17       24.00     16.50 o 
   2   3  15       31.73       17.57     16.85 o 
   3   3  15        5.42       17.61     16.68 o 
   4   3  15       15.39       14.40     22.51 o 
   5   3  15        0.69        6.50     19.44 o 
   6   3  15       24.10       -0.87     18.62 o 
   7   3  15        9.17       16.17     24.53 o 
   8   3  15        3.34       18.46     35.78 o 
  -8   4  15        2.41      -34.43     51.91 o 
  -7   4  15        0.77        4.75     20.85 o 
  -6   4  15        0.32       -7.83     22.74 o 
  -5   4  15        4.09       -2.92     15.71 o 
  -4   4  15        1.78        6.28     17.53 o 
  -3   4  15       11.67       21.97     46.29 o 
  -2   4  15       76.99       62.69     26.22 o 
  -1   4  15        0.57        5.37     10.40 o 
   0   4  15       84.63       70.20     20.91 o 
   1   4  15        0.75      -11.93     12.28 o 
   2   4  15       76.83      114.77     24.07 o 
   3   4  15       11.68       -3.13     15.45 o 
   4   4  15        1.69       16.65     19.32 o 
   5   4  15        4.06       -7.58     18.34 o 
   6   4  15        0.32       -6.20     17.21 o 
   7   4  15        0.84        3.91     23.73 o 
   8   4  15        2.32       10.68     35.45 o 
  -7   5  15        5.63        3.40     22.91 o 
  -6   5  15        1.94       22.44     23.81 o 
  -5   5  15        8.05        1.64     20.57 o 
  -4   5  15        2.56       21.39     20.61 o 
  -3   5  15       52.83       43.52     22.00 o 
  -2   5  15      113.51      143.29     26.66 o 
  -1   5  15       18.18        6.41     13.12 o 
   0   5  15       26.75       14.81     13.40 o 
   1   5  15       18.67       22.78     18.70 o 
   2   5  15      112.29       91.38     31.05 o 
   3   5  15       51.99       55.12     41.14 o 
   4   5  15        2.33       -1.03     15.56 o 
   5   5  15        7.34       -3.28     19.36 o 
   6   5  15        1.95       12.24     20.47 o 
   7   5  15        5.53        1.79     23.04 o 
  -7   6  15        3.86       15.32     36.31 o 
  -6   6  15        2.55       -5.23     21.86 o 
  -5   6  15        7.38        8.61     20.96 o 
  -4   6  15       39.06       54.37     23.25 o 
  -3   6  15       10.84       14.46     19.94 o 
  -2   6  15       25.46       -6.80     17.79 o 
  -1   6  15       11.72       16.91     13.87 o 
   0   6  15      144.04      158.35     26.82 o 
   1   6  15       11.76       29.57     18.50 o 
   2   6  15       26.06        7.00     30.56 o 
   3   6  15       10.96       17.80     24.12 o 
   4   6  15       40.11       33.11     20.70 o 
   5   6  15        7.46       -7.04     18.81 o 
   6   6  15        2.53       13.63     22.06 o 
   7   6  15        3.69      -13.64     35.31 o 
  -6   7  15        1.88      -15.49     23.68 o 
  -5   7  15        5.05        5.55     22.85 o 
  -4   7  15       17.92       29.06     22.25 o 
  -3   7  15        4.73       13.69     20.61 o 
  -2   7  15        0.12       -5.14     25.37 o 
  -1   7  15       27.87        7.05     18.09 o 
   0   7  15       28.31       50.75     21.46 o 
   1   7  15       26.86        4.25     27.47 o 
   2   7  15        0.06       10.03     17.58 o 
   3   7  15        4.91        4.90     18.17 o 
   4   7  15       18.21       15.98     21.29 o 
   5   7  15        4.68        3.90     21.31 o 
   6   7  15        1.72        1.86     22.83 o 
   7   7  15        2.23       53.46     38.67 o 
  -6   8  15        0.92       11.86     43.89 o 
  -5   8  15        8.93      -23.60     23.60 o 
  -4   8  15       11.42       -5.80     19.88 o 
  -3   8  15        7.43        0.36     19.82 o 
  -2   8  15       91.42      136.44     41.49 o 
  -1   8  15       19.79        9.76     18.66 o 
   0   8  15       10.89       29.66     20.68 o 
   1   8  15       19.08       34.06     21.77 o 
   2   8  15       91.51       95.42     29.69 o 
   3   8  15        7.13        9.19     28.55 o 
   4   8  15       11.39       19.20     23.27 o 
   5   8  15        9.07       15.94     23.35 o 
   6   8  15        1.03        2.01     25.26 o 
  -6   9  15       17.77      -22.09     41.77 o 
  -5   9  15       14.17       11.02     26.86 o 
  -4   9  15        1.87       -7.72     22.92 o 
  -3   9  15       23.23       79.26     40.18 o 
  -2   9  15       10.02       66.42     38.26 o 
  -1   9  15       99.10       49.41     53.35 o 
   0   9  15       26.66       13.31     21.55 o 
   1   9  15       99.65       90.91     27.20 o 
   2   9  15       10.60       24.34     22.50 o 
   3   9  15       23.03       30.08     22.31 o 
   4   9  15        1.95      -20.41     20.41 o 
   5   9  15       13.86       60.76     49.49 o 
   6   9  15       17.57       22.78     36.59 o 
  -5  10  15       15.71       35.33     42.99 o 
  -4  10  15        9.32       -8.07     32.60 o 
  -3  10  15       28.10       88.27     42.99 o 
  -2  10  15       29.94       52.08     38.75 o 
  -1  10  15        0.30        1.33     22.89 o 
   0  10  15        9.09       24.22     21.53 o 
   1  10  15        0.29       -5.56     21.22 o 
   2  10  15       29.45       57.56     24.42 o 
   3  10  15       28.49        6.13     34.60 o 
   4  10  15        9.70       18.52     31.87 o 
   5  10  15       15.69       -0.28     24.43 o 
  -2  11  15       13.32       26.61     37.37 o 
  -1  11  15        1.07       -3.38     21.83 o 
   0  11  15        6.81       14.08     24.47 o 
   1  11  15        0.98       17.41     25.16 o 
   2  11  15       13.03       12.74     21.85 o 
   3  11  15        7.92       -0.31     25.31 o 
   4  11  15        9.41        9.36     25.69 o 
  -1  12  15       13.02       15.97     34.11 o 
   0  12  15       13.53       -1.29     24.25 o 
   1  12  15       13.41       12.52     36.82 o 
   2  12  15        6.62      -12.51     24.19 o 
   3  12  15       33.14       47.19     40.18 o 
  -1  13  15        4.18      -32.11     32.11 o 
   0  13  15        6.74       53.30     37.77 o 
   1  13  15        4.26      -27.91     34.43 o 
   0   0  16      137.79      113.14     23.51 o 
   1   0  16        3.83       16.08     14.31 o 
   2   0  16       56.08       48.31     16.35 o 
   3   0  16       16.82       16.83     14.73 o 
   4   0  16       17.20        8.62     17.72 o 
   5   0  16        1.03       -3.67     20.00 o 
   6   0  16        7.91        4.06     21.59 o 
   7   0  16        0.07      -26.77     30.28 o 
  -7   1  16        2.41      -21.27     30.20 o 
  -6   1  16       17.53       -1.46     19.47 o 
  -5   1  16       28.63       36.59     22.98 o 
  -4   1  16        8.46        0.90     14.65 o 
  -3   1  16        0.84       11.09     13.65 o 
  -2   1  16       29.37       35.57     14.49 o 
  -1   1  16      107.58      107.19     18.47 o 
   0   1  16        1.47        7.09     12.56 o 
   1   1  16      107.19       91.22     17.82 o 
   2   1  16       29.51       42.60     15.58 o 
   3   1  16        0.93       18.82     12.81 o 
   4   1  16        8.73       12.68     18.34 o 
   5   1  16       28.34       34.76     20.81 o 
   6   1  16       18.03       11.39     20.66 o 
   7   1  16        2.40       16.42     33.50 o 
  -7   2  16       26.68       53.87     42.05 o 
  -6   2  16        0.26      -18.96     18.96 o 
  -5   2  16        4.89      -15.89     16.00 o 
  -4   2  16       15.77       12.08     15.59 o 
  -3   2  16        1.66       -7.18     13.99 o 
  -2   2  16       33.30        3.86     13.70 o 
  -1   2  16        9.09       12.33     12.56 o 
   0   2  16       34.52       14.55     11.01 o 
   1   2  16        8.51        9.56     13.88 o 
   2   2  16       33.28       33.39     15.12 o 
   3   2  16        1.36       -6.73     16.38 o 
   4   2  16       15.61       35.69     19.00 o 
   5   2  16        4.86        2.59     19.38 o 
   6   2  16        0.31        1.11     22.34 o 
   7   2  16       26.28       34.11     33.62 o 
  -7   3  16        1.82       -1.55     37.94 o 
  -6   3  16        0.52      -11.42     19.06 o 
  -5   3  16       23.07       28.37     19.61 o 
  -4   3  16       44.14        8.26     16.56 o 
  -3   3  16        6.31       11.77     14.90 o 
  -2   3  16      139.26      135.55     24.18 o 
  -1   3  16       61.28       66.88     17.04 o 
   0   3  16      129.21      124.55     16.78 o 
   1   3  16       60.56       65.38     17.18 o 
   2   3  16      138.94       96.78     22.14 o 
   3   3  16        6.56        2.58     18.01 o 
   4   3  16       44.14       30.16     21.07 o 
   5   3  16       23.61       -0.72     19.26 o 
   6   3  16        0.46       34.82     22.84 o 
   7   3  16        1.77       -5.70     32.72 o 
  -7   4  16       13.44       17.89     44.38 o 
  -6   4  16        6.71      -17.97     17.97 o 
  -5   4  16        0.84        1.26     15.63 o 
  -4   4  16        8.79       -2.30     15.21 o 
  -3   4  16       54.27       62.49     28.48 o 
  -2   4  16       14.08       35.05     15.89 o 
  -1   4  16       13.51        1.55     14.03 o 
   0   4  16       29.21       24.27     14.82 o 
   1   4  16       13.71       27.97     18.57 o 
   2   4  16       14.36       36.96     18.83 o 
   3   4  16       54.05       37.52     25.18 o 
   4   4  16        8.20        9.71     18.33 o 
   5   4  16        0.82       -3.35     19.53 o 
   6   4  16        6.35       -2.55     19.75 o 
   7   4  16       13.14       15.65     36.76 o 
  -7   5  16       19.06        1.46     29.18 o 
  -6   5  16        6.55       38.11     21.54 o 
  -5   5  16        6.00       31.34     23.98 o 
  -4   5  16        0.16       -2.03     20.33 o 
  -3   5  16        4.77       -1.92     19.67 o 
  -2   5  16       29.07       67.72     24.77 o 
  -1   5  16       35.30       21.95     43.46 o 
   0   5  16       69.13       94.24     51.04 o 
   1   5  16       34.29        1.73     17.34 o 
   2   5  16       29.63       32.88     23.39 o 
   3   5  16        4.76       -4.60     22.00 o 
   4   5  16        0.12       11.07     20.57 o 
   5   5  16        6.24       34.92     23.93 o 
   6   5  16        6.85       26.23     24.04 o 
   7   5  16       19.17       11.94     35.00 o 
  -6   6  16        1.79       -7.90     25.31 o 
  -5   6  16        7.43       -4.63     22.43 o 
  -4   6  16       16.81      -19.13     19.13 o 
  -3   6  16        1.15        2.27     21.20 o 
  -2   6  16        1.25       22.31     19.98 o 
  -1   6  16        1.13       18.30     27.99 o 
   0   6  16       21.65       12.62     18.15 o 
   1   6  16        1.25       10.79     19.06 o 
   2   6  16        1.24        1.19     18.12 o 
   3   6  16        1.39        2.33     18.73 o 
   4   6  16       16.86        6.84     21.36 o 
   5   6  16        7.39      -14.25     21.38 o 
   6   6  16        1.93      -15.61     31.46 o 
  -5   7  16        3.74      -23.29     23.29 o 
  -4   7  16        5.92       40.65     26.87 o 
  -3   7  16        8.50      -18.92     24.55 o 
  -2   7  16       47.33       49.27     34.03 o 
  -1   7  16       73.06       74.74     50.70 o 
   0   7  16        1.78        7.80     18.21 o 
   1   7  16       73.55       80.23     26.04 o 
   2   7  16       47.64       73.71     26.49 o 
   3   7  16        8.77       -2.24     20.13 o 
   4   7  16        6.04       -8.08     23.27 o 
   5   7  16        3.88       26.68     24.21 o 
   6   7  16        2.65      -12.39     33.58 o 
  -5   8  16       15.06       58.35     42.14 o 
  -4   8  16        1.12      -21.96     21.96 o 
  -3   8  16        3.01       11.98     31.66 o 
  -2   8  16        8.52       77.91     36.67 o 
  -1   8  16       22.69       58.40     23.79 o 
   0   8  16      181.96      217.00     34.47 o 
   1   8  16       22.69       29.26     21.03 o 
   2   8  16        8.41       -7.74     19.16 o 
   3   8  16        3.14      -12.87     21.87 o 
   4   8  16        1.16      -17.01     50.83 o 
   5   8  16       15.07       23.84     37.82 o 
  -5   9  16       14.39      -14.10     40.71 o 
  -3   9  16        2.89      -17.16     29.67 o 
  -2   9  16        0.45       -2.49     34.35 o 
  -1   9  16       30.67        6.22     22.09 o 
   0   9  16        0.85        3.08     22.09 o 
   1   9  16       31.03       26.20     23.84 o 
   2   9  16        0.42       -5.28     22.04 o 
   3   9  16        2.92       27.74     22.86 o 
   4   9  16       19.11       -0.31     24.52 o 
   5   9  16       13.91      -17.60     35.21 o 
  -2  10  16       10.79       16.54     41.77 o 
  -1  10  16        2.30      -20.35     21.11 o 
   0  10  16        0.12      -26.22     26.22 o 
   1  10  16        2.20       -5.48     28.16 o 
   2  10  16       10.85       -9.30     22.24 o 
   3  10  16        9.20        1.67     24.06 o 
   4  10  16        2.64       37.98     38.71 o 
  -1  11  16        5.30       64.30     41.16 o 
   0  11  16        2.03       11.17     34.72 o 
   1  11  16        5.20      -22.98     28.89 o 
   2  11  16       24.78        9.94     35.33 o 
   3  11  16       32.07       56.68     41.28 o 
   0  12  16        0.04        2.00     38.75 o 
   1   0  17        2.82       -1.55     12.82 o 
   2   0  17       12.47       21.37     15.43 o 
   3   0  17       61.27       69.83     18.69 o 
   4   0  17       13.98       39.71     19.77 o 
   5   0  17        0.32        0.20     22.31 o 
   6   0  17        6.75       64.47     36.67 o 
  -6   1  17        9.10      -13.81     33.21 o 
  -5   1  17        9.86       13.24     20.78 o 
  -4   1  17        6.72       -2.22     14.94 o 
  -3   1  17        5.05       -7.45     14.10 o 
  -2   1  17       13.84       14.59     15.09 o 
  -1   1  17       14.32       23.93     15.16 o 
   0   1  17       55.17       85.21     23.98 o 
   1   1  17       13.85       14.98     14.94 o 
   2   1  17       13.17       20.53     15.52 o 
   3   1  17        4.93      -10.92     17.83 o 
   4   1  17        7.01       25.49     22.74 o 
   5   1  17       10.38        7.43     20.79 o 
   6   1  17        9.13      -11.94     29.54 o 
  -6   2  17       11.54       13.94     36.67 o 
  -5   2  17        8.10       12.71     18.29 o 
  -4   2  17        8.32       -5.20     16.19 o 
  -3   2  17       17.39       19.51     15.95 o 
  -2   2  17        4.12       19.68     15.74 o 
  -1   2  17       18.36       19.26     15.22 o 
   0   2  17       20.14       19.96     15.48 o 
   1   2  17       18.24       14.26     14.99 o 
   2   2  17        4.27       20.39     18.61 o 
   3   2  17       16.87       34.05     21.26 o 
   4   2  17        8.21        8.26     19.01 o 
   5   2  17        8.17      -11.29     20.12 o 
   6   2  17       11.07       47.68     34.96 o 
  -6   3  17        7.76      -28.32     28.32 o 
  -5   3  17       16.70       21.64     19.07 o 
  -4   3  17        7.80       18.85     16.93 o 
  -3   3  17       43.44       62.04     19.83 o 
  -2   3  17       34.55       29.73     16.48 o 
  -1   3  17       26.30       23.28     16.11 o 
   0   3  17       28.13       30.44     21.08 o 
   1   3  17       26.43       39.87     19.64 o 
   2   3  17       34.15       43.54     21.96 o 
   3   3  17       42.96       47.52     24.51 o 
   4   3  17        7.96       -1.42     19.38 o 
   5   3  17       16.91       16.57     22.80 o 
   6   3  17        7.40      -13.61     30.81 o 
  -6   4  17        0.22       46.06     28.28 o 
  -5   4  17        3.14      -13.01     18.47 o 
  -4   4  17        7.33      -15.86     17.43 o 
  -3   4  17        8.49       24.41     17.74 o 
  -2   4  17       77.80       94.10     20.43 o 
  -1   4  17       21.26       10.39     14.55 o 
   0   4  17        0.88       10.67     18.08 o 
   1   4  17       20.59       16.39     19.71 o 
   2   4  17       77.84       52.88     21.60 o 
   3   4  17        8.70        9.90     19.20 o 
   4   4  17        7.44       -9.33     19.75 o 
   5   4  17        3.18        1.28     21.70 o 
   6   4  17        0.17      -26.94     26.94 o 
  -6   5  17        5.12       19.40     42.75 o 
  -5   5  17        8.15       -4.56     21.48 o 
  -4   5  17       23.57       -2.12     17.55 o 
  -3   5  17       16.09       49.26     19.66 o 
  -2   5  17       11.76        7.31     16.45 o 
  -1   5  17        7.59       -6.37     14.43 o 
   0   5  17       42.01       33.16     28.59 o 
   1   5  17        7.28        7.01     18.61 o 
   2   5  17       11.44       29.40     22.74 o 
   3   5  17       16.37       -7.62     20.26 o 
   4   5  17       23.98       14.55     22.88 o 
   5   5  17        8.00       39.20     33.54 o 
   6   5  17        4.89       41.32     39.00 o 
  -5   6  17        8.28       12.45     31.34 o 
  -4   6  17       10.47       -2.46     23.87 o 
  -3   6  17        1.85        6.55     23.20 o 
  -2   6  17       13.49       29.51     22.99 o 
  -1   6  17        8.75       26.61     29.71 o 
   0   6  17       13.34       20.26     20.18 o 
   1   6  17        8.90        5.16     30.48 o 
   2   6  17       13.76       -6.04     19.19 o 
   3   6  17        1.91       17.05     28.26 o 
   4   6  17       10.71       28.18     24.03 o 
   5   6  17        8.31       35.17     38.35 o 
  -4   7  17        0.76      -11.75     24.90 o 
  -3   7  17        0.84      -22.12     22.12 o 
  -2   7  17        1.99      -24.04     31.66 o 
  -1   7  17        9.45       32.15     30.56 o 
   0   7  17        0.19       18.74     21.98 o 
   1   7  17        9.54      -12.50     19.70 o 
   2   7  17        2.03       -5.43     23.16 o 
   3   7  17        0.84       24.63     22.90 o 
   4   7  17        0.70       33.29     35.00 o 
   5   7  17        5.29       83.54     43.11 o 
  -4   8  17        1.73       -8.68     38.75 o 
  -2   8  17        1.53       26.61     32.84 o 
  -1   8  17        3.04       -0.94     31.09 o 
   0   8  17        2.91       32.14     25.84 o 
   1   8  17        3.02       17.93     23.23 o 
   2   8  17        1.52      -21.98     21.98 o 
   3   8  17       43.53       99.39     42.22 o 
   4   8  17        1.66        0.94     33.50 o 
   0   9  17       34.94       76.20     37.65 o 
   1   9  17        5.00       25.51     35.45 o 
   2   9  17        7.07       30.64     35.90 o 
   3   9  17        8.49       22.45     35.21 o 
   0  10  17        4.91      -28.73     28.73 o 
   1  10  17        0.19       10.88     34.60 o 
   2  10  17        4.57       50.16     39.49 o 
   0   0  18        5.62       35.53     31.74 o 
   1   0  18        6.42        1.49     15.36 o 
   2   0  18        0.28       -4.03     14.99 o 
   3   0  18        0.21       12.49     18.39 o 
   4   0  18        0.81        8.05     24.67 o 
   5   0  18        2.26       32.31     32.64 o 
  -5   1  18        2.13      -13.81     30.68 o 
  -4   1  18        0.52      -12.24     20.31 o 
  -3   1  18        1.91       -4.58     16.85 o 
  -2   1  18       15.68       13.87     17.14 o 
  -1   1  18       11.85        5.33     16.03 o 
   0   1  18        0.44       23.26     21.29 o 
   1   1  18       11.80        9.21     20.64 o 
   2   1  18       15.39       28.95     17.15 o 
   3   1  18        1.84       22.96     22.19 o 
   4   1  18        0.46        9.18     20.75 o 
   5   1  18        2.13      -17.89     28.85 o 
  -5   2  18        4.10       13.69     35.53 o 
  -4   2  18       13.41       13.73     17.93 o 
  -3   2  18        1.44        4.63     16.97 o 
  -2   2  18       40.71       30.28     17.37 o 
  -1   2  18        2.31       -2.76     14.91 o 
   0   2  18       20.42       18.05     21.54 o 
   1   2  18        2.48       10.03     18.16 o 
   2   2  18       40.78       26.71     26.39 o 
   3   2  18        1.55       12.88     21.88 o 
   4   2  18       13.54       -8.22     20.85 o 
   5   2  18        4.10      -24.65     31.05 o 
  -5   3  18        6.33       25.82     24.30 o 
  -4   3  18        2.52        7.42     18.14 o 
  -3   3  18        0.85        1.39     15.49 o 
  -2   3  18        3.89        3.48     16.35 o 
  -1   3  18        9.16        8.52     16.13 o 
   0   3  18        6.66      -14.21     19.27 o 
   1   3  18        8.87       19.66     21.56 o 
   2   3  18        3.79       17.65     21.29 o 
   3   3  18        0.88       17.66     20.25 o 
   4   3  18        2.54       -2.32     29.58 o 
   5   3  18        5.94        2.53     34.64 o 
  -5   4  18        4.13       23.15     28.46 o 
  -4   4  18        7.86       -3.06     18.15 o 
  -3   4  18       21.83       36.45     18.55 o 
  -2   4  18       14.15        1.91     15.95 o 
  -1   4  18       22.26       18.34     17.65 o 
   0   4  18        3.52       56.64     32.76 o 
   1   4  18       22.11       13.79     20.98 o 
   2   4  18       13.98       53.41     25.79 o 
   3   4  18       22.05       28.87     24.14 o 
   4   4  18        8.22       72.29     36.35 o 
   5   4  18        4.10       33.13     36.14 o 
  -4   5  18       13.97       17.50     23.37 o 
  -3   5  18        1.45       -9.09     17.90 o 
  -2   5  18        7.84        9.98     21.60 o 
  -1   5  18        3.59      -21.19     30.36 o 
   0   5  18        0.05       13.04     28.93 o 
   1   5  18        3.44      -11.78     22.06 o 
   2   5  18        8.07       -1.23     21.32 o 
   3   5  18        1.39      -23.43     29.46 o 
   4   5  18       13.91       31.01     36.31 o 
  -4   6  18        6.21       54.19     27.94 o 
  -3   6  18        8.44        7.15     19.89 o 
  -2   6  18        0.75       -8.29     21.42 o 
  -1   6  18        6.91        9.25     33.29 o 
   0   6  18       28.58       82.48     40.63 o 
   1   6  18        6.65      -12.13     22.14 o 
   2   6  18        0.75      -19.85     21.71 o 
   3   6  18        8.08        9.54     32.52 o 
   4   6  18        6.00       28.08     36.39 o 
   0   7  18        9.88       11.49     31.58 o 
   1   7  18       24.62       -8.84     33.29 o 
   2   7  18       23.18       60.60     39.20 o 
   3   7  18       16.97       64.18     40.67 o 
   0   8  18        0.37       11.45     34.35 o 
   1   8  18        2.88       49.84     35.49 o 
   2   8  18       12.19       49.51     39.93 o 
   1   0  19        5.28       24.61     24.61 o 
   2   0  19        3.82        6.64     18.18 o 
   3   0  19       14.84       23.06     32.52 o 
   4   0  19        0.35       -2.69     32.44 o 
  -4   1  19        0.16       17.97     30.97 o 
  -3   1  19        0.59       24.73     19.65 o 
  -2   1  19        4.69       23.42     18.26 o 
  -1   1  19       12.42       19.55     21.49 o 
   0   1  19        1.93       16.30     22.29 o 
   1   1  19       12.17       -1.64     16.95 o 
   2   1  19        4.92       -6.53     21.85 o 
   3   1  19        0.54       -7.25     28.20 o 
   4   1  19        0.16       -4.03     28.81 o 
  -4   2  19       11.10       -7.05     30.07 o 
  -3   2  19        8.18       21.31     19.46 o 
  -2   2  19        1.62       10.98     18.92 o 
  -1   2  19       11.99       25.35     25.69 o 
   0   2  19       57.93       22.48     23.72 o 
   1   2  19       11.93       27.98     23.10 o 
   2   2  19        1.58       28.53     23.61 o 
   3   2  19        8.25       -3.38     31.95 o 
   4   2  19       10.93      -16.50     33.33 o 
  -3   3  19       18.23       25.09     20.95 o 
  -2   3  19        1.12       -4.87     18.01 o 
  -1   3  19        8.35       24.04     22.50 o 
   0   3  19       15.04       11.49     32.56 o 
   1   3  19        8.40       25.67     22.55 o 
   2   3  19        1.01       13.20     32.64 o 
   3   3  19       18.32       54.52     36.39 o 
  -3   4  19       18.86       29.18     28.46 o 
  -2   4  19        8.75       21.18     20.43 o 
  -1   4  19        1.11       15.85     33.78 o 
   0   4  19       10.64       -8.80     33.82 o 
   1   4  19        1.09       13.45     34.56 o 
   2   4  19        8.80       37.73     34.88 o 
   3   4  19       18.75       48.21     37.82 o 
  -3   5  19        0.12       22.33     39.36 o 
  -2   5  19        3.61       18.34     28.73 o 
   1   5  19        9.98       -4.48     32.88 o 
   2   5  19        3.56       -4.28     34.92 o 
  -2   6  19        3.53      -21.39     31.74 o 
   1   6  19        7.76       20.58     35.29 o 
   2   6  19        3.55      -20.82     33.46 o 
   0   0  20        0.26       18.01     37.61 o 
   1   0  20       23.16       50.77     38.67 o 
   2   0  20        3.07        5.13     30.56 o 
  -2   1  20       16.27      -18.26     36.84 o 
  -1   1  20        2.12      -36.19     36.19 o 
   0   1  20       24.93       73.31     41.73 o 
  -1   2  20        1.01       45.80     38.71 o 
   0   2  20        5.88       18.38     34.19 o 
                                                 
